# Supplementary material for: Azido­(1,1-diphenyl­methanimine-κN)[hydridotris(pyrazolyl-κN 2)borato](triphenyl­phosphine-κP)ruthenium(II) diethyl ether solvate
Source: Acta Crystallogr Sect E Struct Rep Online. 2008 Nov 8;64(Pt 12):m1511–2. doi: 10.1107/S1600536808036039 (PMC2960095; doi:10.1107/S1600536808036039)
Supplement: Supplementary file 1 [file e-64-m1511-sup1.cif]

##############################################################################
###                                                                        ###
###        Electronic paper (Acta Crystallographica Section E)             ###
###                                                                        ###
##############################################################################
#                                                                            #
# This CIF contains the data in a paper accepted for publication in Acta     #
# Crystallographica Section E. It conforms to the requirements of Notes      #
# for Authors for Section E, and has been peer reviewed under the auspices   #
# of the IUCr Commission on Journals.                                        #
#                                                                            #
# Full details of the Crystallographic Information File format               #
# are given in the paper "The Crystallographic Information File (CIF):       #
# a New Standard Archive File for Crystallography" by S. R. Hall, F. H.      #
# Allen and I. D. Brown [Acta Cryst. (1991), A47, 655-685].                  #
#                                                                            #
# The current version of the core CIF dictionary is obtainable from          #
# ftp://ftp.iucr.org/pub/cif_core.dic. The current version number is 2.4.    #
#                                                                            #
# Software is freely available for graphical display of the structure(s) in  #
# this CIF.  For information consult the CIF home page http://www.iucr.org/  #
# cif/home.html                                                              #
#                                                                            #
# This file may be used for bona fide research purposes within the           #
# scientific community so long as proper attribution is given to the journal # 
# article from which it was obtained.                                        #
#                                                                            #
##############################################################################
                                             
data_I
_audit_creation_method     SHELXL-97
_chemical_name_systematic
;
Azido(1,1-diphenylmethanimine-\k<i>N</i>)[hydridotris(pyrazolyl-
\kN^2^)borato](triphenylphosphine-<i>\kP</i>)ruthenium(II) diethyl ether
solvate
;
_chemical_name_common     ?
_chemical_formula_moiety     'C40 H36 B N10 P Ru, C4 H10 O'
_chemical_formula_sum     'C44 H46 B N10 O P Ru'
_chemical_formula_iupac
                     '[Ru (C9 H10 B N6) (N3) (C13 H11 N) (C18 H15 P)], C4 H10 O'
_chemical_formula_weight     873.76
_chemical_melting_point     ?
_symmetry_cell_setting     triclinic
_symmetry_space_group_name_H-M     'P -1'
_symmetry_space_group_name_Hall     '-P 1'
loop_
    _symmetry_equiv_pos_as_xyz
    'x, y, z'
    '-x, -y, -z'
_cell_length_a     11.7387(12)
_cell_length_b     13.0535(13)
_cell_length_c     14.7187(15)
_cell_angle_alpha     70.445(2)
_cell_angle_beta     81.716(2)
_cell_angle_gamma     88.040(3)
_cell_volume     2102.9(4)
_cell_formula_units_Z     2
_cell_measurement_reflns_used     16922
_cell_measurement_theta_min     2.39
_cell_measurement_theta_max     22.8
_cell_measurement_temperature     200(2)
_exptl_crystal_description     prism
_exptl_crystal_colour     red
_exptl_crystal_size_max     0.19
_exptl_crystal_size_mid     0.07
_exptl_crystal_size_min     0.02
_exptl_crystal_density_diffrn     1.380
_exptl_crystal_density_meas     ?
_exptl_crystal_density_method     'not measured'
_exptl_crystal_F_000     904
_exptl_absorpt_coefficient_mu     0.458
_exptl_absorpt_correction_type     multi-scan
_exptl_absorpt_process_details
;
(Blessing, 1995)
;
_exptl_absorpt_correction_T_min     0.9180
_exptl_absorpt_correction_T_max     0.9889
_exptl_special_details
;
;
_diffrn_ambient_temperature     200(2)
_diffrn_radiation_type     MoK\a
_diffrn_radiation_wavelength     0.71073
_diffrn_radiation_source     'fine-focus sealed tube'
_diffrn_radiation_monochromator     graphite
_diffrn_measurement_device_type     'Nonius KappaCCD'
_diffrn_measurement_method     'CCD rotation images, thick slices'
_diffrn_detector_area_resol_mean     ?
_diffrn_reflns_number     16858
_diffrn_reflns_av_R_equivalents     0.0606
_diffrn_reflns_av_sigmaI/netI     0.1052
_diffrn_reflns_theta_min     1.48
_diffrn_reflns_theta_max     25.04
_diffrn_reflns_theta_full     25.04
_diffrn_measured_fraction_theta_max     0.993
_diffrn_measured_fraction_theta_full     0.993
_diffrn_reflns_limit_h_min     -10
_diffrn_reflns_limit_h_max     13
_diffrn_reflns_limit_k_min     -13
_diffrn_reflns_limit_k_max     15
_diffrn_reflns_limit_l_min     -16
_diffrn_reflns_limit_l_max     17
_diffrn_standards_number     0
_diffrn_standards_interval_count     ?
_diffrn_standards_interval_time     0
_diffrn_standards_decay_%     0
_refine_special_details
;
Refinement of <i>F</i>^2^ against ALL reflections. The weighted <i>R</i>-factor
<i>wR</i> and goodness of fit <i>S</i> are based on <i>F</i>^2^, conventional
<i>R</i>-factors <i>R</i> are based on <i>F</i>, with <i>F</i> set to zero for
negative <i>F</i>^2^. The threshold expression of <i>F</i>^2^ >
\s(<i>F</i>^2^) is used only for calculating <i>R</i>-factors(gt) <i>etc</i>.
and is not relevant to the choice of reflections for refinement.
<i>R</i>-factors based on <i>F</i>^2^ are statistically about twice as large
as those based on <i>F</i>, and <i>R</i>- factors based on ALL data will be
even larger.
;
_reflns_number_total     7382
_reflns_number_gt     4895
_reflns_threshold_expression     >2sigma(I)
_refine_ls_structure_factor_coef     Fsqd
_refine_ls_matrix_type     full
_refine_ls_R_factor_all     0.0982
_refine_ls_R_factor_gt     0.0501
_refine_ls_wR_factor_gt     0.0969
_refine_ls_wR_factor_ref     0.1126
_refine_ls_goodness_of_fit_ref     1.008
_refine_ls_restrained_S_all     1.008
_refine_ls_number_reflns     7382
_refine_ls_number_parameters     523
_refine_ls_number_restraints     0
_refine_ls_hydrogen_treatment     constr
_refine_ls_weighting_scheme     calc
_refine_ls_weighting_details
         'calc w=1/[\s^2^(Fo^2^)+(0.0454P)^2^+0.0000P] where P=(Fo^2^+2Fc^2^)/3'
_atom_sites_solution_hydrogens     geom
_atom_sites_solution_primary     direct
_atom_sites_solution_secondary     difmap
_refine_ls_shift/su_max     0.001
_refine_ls_shift/su_mean     0.000
_refine_diff_density_max     1.752
_refine_diff_density_min     -0.565
_refine_ls_extinction_method     none
_refine_ls_extinction_coef     ?
loop_
    _atom_type_symbol
    _atom_type_description
    _atom_type_scat_dispersion_real
    _atom_type_scat_dispersion_imag
    _atom_type_scat_source
    'C' 'C' 0.0033 0.0016
                         'International Tables Vol C Tables 4.2.6.8 and 6.1.1.4'
    'H' 'H' 0.0000 0.0000
                         'International Tables Vol C Tables 4.2.6.8 and 6.1.1.4'
    'N' 'N' 0.0061 0.0033
                         'International Tables Vol C Tables 4.2.6.8 and 6.1.1.4'
    'P' 'P' 0.1023 0.0942
                         'International Tables Vol C Tables 4.2.6.8 and 6.1.1.4'
    'Ru' 'Ru' -1.2594 0.8363
                         'International Tables Vol C Tables 4.2.6.8 and 6.1.1.4'
    'B' 'B' 0.0013 0.0007
                         'International Tables Vol C Tables 4.2.6.8 and 6.1.1.4'
    'O' 'O' 0.0106 0.0060
                         'International Tables Vol C Tables 4.2.6.8 and 6.1.1.4'
_computing_data_collection     'COLLECT (Nonius, 1999)'
_computing_cell_refinement
                             'HKL Denzo and Scalepack (Otwinowski & Minor 1997)'
_computing_data_reduction
                            'HKL Denzo and Scalepack (Otwinowski & Minor  1997)'
_computing_structure_solution     'SHELXS97 (Sheldrick, 2008)'
_computing_structure_refinement     'SHELXL97 (Sheldrick, 2008)'
_computing_molecular_graphics     'Ortep-3 for Windows (Farrugia, 1997)'
_computing_publication_material
                                   'WinGX publication routines (Farrugia, 1999)'
loop_
    _atom_site_type_symbol
    _atom_site_label
    _atom_site_fract_x
    _atom_site_fract_y
    _atom_site_fract_z
    _atom_site_U_iso_or_equiv
    _atom_site_adp_type
    _atom_site_calc_flag
    _atom_site_refinement_flags
    _atom_site_occupancy
    _atom_site_disorder_assembly
    _atom_site_disorder_group
    B B1 0.8157(5) 0.8932(4) 0.7251(4) 0.0386(15) Uani d . 1 . .
    H H1' 0.8125 0.9641 0.7376 0.046 Uiso calc R 1 . .
    C C1 0.8247(4) 0.8636(4) 0.4879(3) 0.0354(12) Uani d . 1 . .
    H H1 0.8285 0.8213 0.4462 0.043 Uiso calc R 1 . .
    C C2 0.8292(4) 0.9767(4) 0.4569(4) 0.0424(13) Uani d . 1 . .
    H H2 0.8359 1.0254 0.3918 0.051 Uiso calc R 1 . .
    C C3 0.8219(4) 1.0027(4) 0.5398(4) 0.0427(13) Uani d . 1 . .
    H H3 0.8236 1.0743 0.5426 0.051 Uiso calc R 1 . .
    C C4 1.0523(4) 0.7072(4) 0.7588(3) 0.0367(12) Uani d . 1 . .
    H H4 1.0886 0.6421 0.7554 0.044 Uiso calc R 1 . .
    C C5 1.1011(4) 0.7847(4) 0.7874(3) 0.0426(13) Uani d . 1 . .
    H H5 1.1747 0.7834 0.8073 0.051 Uiso calc R 1 . .
    C C6 1.0193(4) 0.8638(4) 0.7806(3) 0.0405(13) Uani d . 1 . .
    H H6 1.0270 0.9292 0.7942 0.049 Uiso calc R 1 . .
    C C7 0.6070(4) 0.6735(4) 0.8423(3) 0.0395(13) Uani d . 1 . .
    H H7 0.5763 0.6032 0.8535 0.047 Uiso calc R 1 . .
    C C8 0.5601(5) 0.7450(4) 0.8884(4) 0.0517(15) Uani d . 1 . .
    H H8 0.4938 0.7336 0.9363 0.062 Uiso calc R 1 . .
    C C9 0.6287(5) 0.8348(4) 0.8508(4) 0.0464(14) Uani d . 1 . .
    H H9 0.6189 0.8990 0.8677 0.056 Uiso calc R 1 . .
    C C10 0.8495(4) 0.4452(3) 0.8627(3) 0.0290(11) Uani d . 1 . .
    C C11 0.8971(4) 0.3351(3) 0.8753(3) 0.0315(11) Uani d . 1 . .
    C C12 0.8898(4) 0.2849(4) 0.8067(4) 0.0390(12) Uani d . 1 . .
    H H12 0.8505 0.3203 0.7527 0.047 Uiso calc R 1 . .
    C C13 0.9382(5) 0.1845(4) 0.8150(4) 0.0497(14) Uani d . 1 . .
    H H13 0.9317 0.1516 0.7673 0.060 Uiso calc R 1 . .
    C C14 0.9959(5) 0.1326(4) 0.8926(4) 0.0495(15) Uani d . 1 . .
    H H14 1.0297 0.0639 0.8986 0.059 Uiso calc R 1 . .
    C C15 1.0041(4) 0.1810(4) 0.9615(4) 0.0470(14) Uani d . 1 . .
    H H15 1.0442 0.1453 1.0148 0.056 Uiso calc R 1 . .
    C C16 0.9548(4) 0.2809(4) 0.9540(3) 0.0374(12) Uani d . 1 . .
    H H16 0.9603 0.3126 1.0027 0.045 Uiso calc R 1 . .
    C C17 0.8004(4) 0.4727(3) 0.9494(3) 0.0298(11) Uani d . 1 . .
    C C18 0.7310(4) 0.3970(4) 1.0255(3) 0.0362(12) Uani d . 1 . .
    H H18 0.7154 0.3280 1.0211 0.043 Uiso calc R 1 . .
    C C19 0.6847(4) 0.4219(4) 1.1073(4) 0.0461(14) Uani d . 1 . .
    H H19 0.6373 0.3698 1.1585 0.055 Uiso calc R 1 . .
    C C20 0.7062(4) 0.5207(4) 1.1154(4) 0.0475(14) Uani d . 1 . .
    H H20 0.6737 0.5374 1.1716 0.057 Uiso calc R 1 . .
    C C21 0.7757(5) 0.5958(4) 1.0410(4) 0.0484(14) Uani d . 1 . .
    H H21 0.7913 0.6645 1.0461 0.058 Uiso calc R 1 . .
    C C22 0.8228(4) 0.5716(4) 0.9591(3) 0.0417(13) Uani d . 1 . .
    H H22 0.8712 0.6236 0.9087 0.050 Uiso calc R 1 . .
    C C23 0.5401(4) 0.6507(3) 0.6241(3) 0.0265(10) Uani d . 1 . .
    C C24 0.5229(4) 0.7597(4) 0.6139(3) 0.0334(11) Uani d . 1 . .
    H H24 0.5853 0.8036 0.6149 0.040 Uiso calc R 1 . .
    C C25 0.4153(4) 0.8042(4) 0.6023(3) 0.0389(12) Uani d . 1 . .
    H H25 0.4046 0.8792 0.5933 0.047 Uiso calc R 1 . .
    C C26 0.3236(4) 0.7410(4) 0.6035(3) 0.0371(12) Uani d . 1 . .
    H H26 0.2497 0.7722 0.5958 0.045 Uiso calc R 1 . .
    C C27 0.3386(4) 0.6325(4) 0.6157(3) 0.0352(12) Uani d . 1 . .
    H H27 0.2752 0.5884 0.6172 0.042 Uiso calc R 1 . .
    C C28 0.4466(4) 0.5878(3) 0.6259(3) 0.0313(11) Uani d . 1 . .
    H H28 0.4568 0.5129 0.6343 0.038 Uiso calc R 1 . .
    C C29 0.7223(4) 0.6166(3) 0.4899(3) 0.0281(11) Uani d . 1 . .
    C C30 0.6531(4) 0.6761(3) 0.4225(3) 0.0352(12) Uani d . 1 . .
    H H30 0.5815 0.7024 0.4443 0.042 Uiso calc R 1 . .
    C C31 0.6870(5) 0.6977(4) 0.3238(3) 0.0422(13) Uani d . 1 . .
    H H31 0.6388 0.7389 0.2783 0.051 Uiso calc R 1 . .
    C C32 0.7903(5) 0.6598(4) 0.2913(4) 0.0428(13) Uani d . 1 . .
    H H32 0.8144 0.6762 0.2235 0.051 Uiso calc R 1 . .
    C C33 0.8588(4) 0.5977(4) 0.3579(4) 0.0377(12) Uani d . 1 . .
    H H33 0.9287 0.5689 0.3359 0.045 Uiso calc R 1 . .
    C C34 0.8257(4) 0.5776(3) 0.4555(3) 0.0299(11) Uani d . 1 . .
    H H34 0.8742 0.5364 0.5006 0.036 Uiso calc R 1 . .
    C C35 0.6572(4) 0.4502(3) 0.6762(3) 0.0253(10) Uani d . 1 . .
    C C36 0.6827(4) 0.3772(3) 0.6266(3) 0.0337(12) Uani d . 1 . .
    H H36 0.7174 0.4026 0.5605 0.040 Uiso calc R 1 . .
    C C37 0.6578(4) 0.2664(4) 0.6728(4) 0.0381(12) Uani d . 1 . .
    H H37 0.6774 0.2170 0.6383 0.046 Uiso calc R 1 . .
    C C38 0.6057(4) 0.2287(4) 0.7670(4) 0.0401(13) Uani d . 1 . .
    H H38 0.5869 0.1536 0.7976 0.048 Uiso calc R 1 . .
    C C39 0.5806(4) 0.3003(4) 0.8176(3) 0.0400(13) Uani d . 1 . .
    H H39 0.5448 0.2743 0.8834 0.048 Uiso calc R 1 . .
    C C40 0.6073(4) 0.4101(4) 0.7731(3) 0.0360(12) Uani d . 1 . .
    H H40 0.5912 0.4584 0.8092 0.043 Uiso calc R 1 . .
    C C41 0.3203(7) 0.0075(7) 0.9844(5) 0.120(3) Uani d . 1 . .
    H H41A 0.2559 -0.0211 1.0365 0.180 Uiso calc R 1 . .
    H H41B 0.3228 0.0870 0.9648 0.180 Uiso calc R 1 . .
    H H41C 0.3926 -0.0218 1.0078 0.180 Uiso calc R 1 . .
    C C42 0.3049(6) -0.0244(6) 0.9012(5) 0.092(2) Uani d . 1 . .
    H H42A 0.3008 -0.1047 0.9212 0.110 Uiso calc R 1 . .
    H H42B 0.2315 0.0047 0.8779 0.110 Uiso calc R 1 . .
    C C43 0.3815(7) -0.0031(5) 0.7392(5) 0.088(2) Uani d . 1 . .
    H H43A 0.3098 0.0316 0.7164 0.105 Uiso calc R 1 . .
    H H43B 0.3744 -0.0822 0.7518 0.105 Uiso calc R 1 . .
    C C44 0.4811(6) 0.0426(5) 0.6632(5) 0.086(2) Uani d . 1 . .
    H H44A 0.4699 0.0298 0.6031 0.128 Uiso calc R 1 . .
    H H44B 0.5517 0.0073 0.6856 0.128 Uiso calc R 1 . .
    H H44C 0.4874 0.1210 0.6505 0.128 Uiso calc R 1 . .
    N N1 0.8145(3) 0.8235(3) 0.5848(3) 0.0284(9) Uani d . 1 . .
    N N2 0.8118(3) 0.9105(3) 0.6168(3) 0.0306(9) Uani d . 1 . .
    N N3 0.9472(3) 0.7371(3) 0.7369(2) 0.0291(9) Uani d . 1 . .
    N N4 0.9270(3) 0.8335(3) 0.7515(3) 0.0327(9) Uani d . 1 . .
    N N5 0.7002(3) 0.7161(3) 0.7804(3) 0.0299(9) Uani d . 1 . .
    N N6 0.7130(3) 0.8180(3) 0.7856(3) 0.0338(9) Uani d . 1 . .
    N N7 0.8548(3) 0.5152(3) 0.7752(3) 0.0303(9) Uani d . 1 . .
    H H7A 0.8889 0.4811 0.7365 0.036 Uiso calc R 1 . .
    N N8 0.9577(3) 0.6233(3) 0.5978(3) 0.0336(10) Uani d . 1 . .
    N N9 1.0225(3) 0.6845(3) 0.5335(3) 0.0347(10) Uani d . 1 . .
    N N10 1.0865(4) 0.7402(3) 0.4696(4) 0.0632(15) Uani d . 1 . .
    O O1 0.3970(3) 0.0154(3) 0.8253(3) 0.0591(10) Uani d . 1 . .
    P P1 0.68709(10) 0.59726(9) 0.62088(8) 0.0255(3) Uani d . 1 . .
    Ru Ru1 0.82112(3) 0.66797(3) 0.68486(3) 0.02500(12) Uani d . 1 . .
loop_
    _atom_site_aniso_label
    _atom_site_aniso_U_11
    _atom_site_aniso_U_22
    _atom_site_aniso_U_33
    _atom_site_aniso_U_12
    _atom_site_aniso_U_13
    _atom_site_aniso_U_23
    B1 0.045(4) 0.035(3) 0.041(4) 0.000(3) -0.006(3) -0.019(3)
    C1 0.045(3) 0.033(3) 0.025(3) -0.002(2) -0.004(2) -0.006(2)
    C2 0.056(4) 0.030(3) 0.030(3) -0.003(2) -0.005(3) 0.004(2)
    C3 0.050(3) 0.023(3) 0.050(4) 0.000(2) -0.010(3) -0.003(2)
    C4 0.032(3) 0.041(3) 0.026(3) 0.000(2) 0.000(2) 0.000(2)
    C5 0.032(3) 0.061(3) 0.031(3) -0.011(3) -0.006(2) -0.010(3)
    C6 0.041(3) 0.050(3) 0.030(3) -0.018(3) -0.002(2) -0.013(3)
    C7 0.033(3) 0.054(3) 0.033(3) -0.011(3) 0.004(2) -0.018(3)
    C8 0.040(3) 0.072(4) 0.052(4) -0.004(3) 0.008(3) -0.040(3)
    C9 0.046(3) 0.054(3) 0.054(4) 0.004(3) -0.003(3) -0.040(3)
    C10 0.023(3) 0.032(3) 0.028(3) -0.002(2) -0.005(2) -0.004(2)
    C11 0.026(3) 0.030(3) 0.034(3) -0.003(2) -0.002(2) -0.005(2)
    C12 0.040(3) 0.034(3) 0.039(3) 0.001(2) -0.010(3) -0.007(2)
    C13 0.062(4) 0.031(3) 0.057(4) -0.001(3) -0.005(3) -0.017(3)
    C14 0.053(4) 0.032(3) 0.055(4) 0.008(3) -0.004(3) -0.007(3)
    C15 0.048(3) 0.043(3) 0.038(3) 0.010(3) -0.007(3) 0.003(3)
    C16 0.041(3) 0.038(3) 0.028(3) 0.005(2) -0.006(2) -0.004(2)
    C17 0.029(3) 0.033(3) 0.024(3) -0.002(2) -0.006(2) -0.003(2)
    C18 0.031(3) 0.036(3) 0.037(3) -0.002(2) -0.003(2) -0.007(2)
    C19 0.039(3) 0.052(3) 0.038(3) -0.006(3) 0.007(3) -0.007(3)
    C20 0.045(3) 0.065(4) 0.034(3) 0.002(3) 0.000(3) -0.020(3)
    C21 0.062(4) 0.047(3) 0.038(3) -0.013(3) 0.000(3) -0.018(3)
    C22 0.049(3) 0.041(3) 0.031(3) -0.013(3) -0.002(3) -0.005(2)
    C23 0.030(3) 0.031(2) 0.017(2) 0.002(2) -0.001(2) -0.008(2)
    C24 0.034(3) 0.037(3) 0.034(3) -0.002(2) -0.004(2) -0.016(2)
    C25 0.044(3) 0.034(3) 0.039(3) 0.013(2) -0.009(3) -0.012(2)
    C26 0.029(3) 0.048(3) 0.033(3) 0.007(2) -0.003(2) -0.014(3)
    C27 0.030(3) 0.045(3) 0.032(3) -0.004(2) 0.000(2) -0.017(2)
    C28 0.036(3) 0.028(2) 0.026(3) 0.000(2) 0.000(2) -0.007(2)
    C29 0.037(3) 0.020(2) 0.025(3) -0.004(2) 0.001(2) -0.007(2)
    C30 0.038(3) 0.034(3) 0.032(3) 0.000(2) -0.005(2) -0.009(2)
    C31 0.053(4) 0.043(3) 0.027(3) 0.001(3) -0.009(3) -0.006(2)
    C32 0.057(4) 0.045(3) 0.023(3) -0.010(3) 0.008(3) -0.011(2)
    C33 0.038(3) 0.038(3) 0.036(3) -0.002(2) 0.009(3) -0.016(2)
    C34 0.033(3) 0.032(3) 0.025(3) -0.002(2) -0.005(2) -0.010(2)
    C35 0.025(2) 0.024(2) 0.028(3) 0.0003(19) -0.004(2) -0.011(2)
    C36 0.039(3) 0.028(3) 0.028(3) -0.004(2) 0.000(2) -0.004(2)
    C37 0.046(3) 0.030(3) 0.042(3) -0.003(2) -0.005(3) -0.019(2)
    C38 0.051(3) 0.024(3) 0.043(3) -0.005(2) -0.008(3) -0.007(2)
    C39 0.052(3) 0.038(3) 0.022(3) -0.009(3) 0.001(2) -0.003(2)
    C40 0.046(3) 0.032(3) 0.028(3) -0.004(2) 0.002(2) -0.010(2)
    C41 0.107(7) 0.195(9) 0.076(6) -0.029(6) 0.016(5) -0.079(6)
    C42 0.066(5) 0.120(6) 0.096(6) -0.022(4) 0.010(4) -0.052(5)
    C43 0.117(6) 0.081(5) 0.077(5) -0.035(4) -0.011(5) -0.040(4)
    C44 0.135(7) 0.058(4) 0.061(5) -0.026(4) -0.006(5) -0.017(3)
    N1 0.030(2) 0.024(2) 0.030(2) 0.0015(17) -0.0039(18) -0.0082(18)
    N2 0.038(2) 0.022(2) 0.032(2) -0.0003(17) -0.0050(19) -0.0090(18)
    N3 0.028(2) 0.032(2) 0.023(2) -0.0001(18) -0.0013(18) -0.0033(18)
    N4 0.040(2) 0.029(2) 0.030(2) -0.0026(19) -0.0062(19) -0.0100(18)
    N5 0.028(2) 0.036(2) 0.029(2) 0.0026(18) -0.0040(18) -0.0154(19)
    N6 0.034(2) 0.036(2) 0.037(2) 0.0011(19) -0.003(2) -0.021(2)
    N7 0.031(2) 0.030(2) 0.029(2) -0.0027(17) -0.0010(18) -0.0105(19)
    N8 0.035(2) 0.028(2) 0.031(2) 0.0002(19) 0.008(2) -0.0052(19)
    N9 0.030(2) 0.036(2) 0.044(3) 0.006(2) -0.007(2) -0.021(2)
    N10 0.051(3) 0.050(3) 0.074(4) -0.013(2) 0.029(3) -0.014(3)
    O1 0.061(3) 0.061(2) 0.062(3) 0.004(2) -0.009(2) -0.030(2)
    P1 0.0300(7) 0.0231(6) 0.0225(7) 0.0018(5) -0.0013(5) -0.0075(5)
    Ru1 0.0269(2) 0.0245(2) 0.0208(2) 0.00069(15) -0.00016(16) -0.00537(16)
_geom_special_details
;
All e.s.d.'s (except the e.s.d. in the dihedral angle between two l.s. planes)
are estimated using the full covariance matrix. The cell e.s.d.'s are taken
into account individually in the estimation of e.s.d.'s in distances, angles
and torsion angles; correlations between e.s.d.'s in cell parameters are only
used when they are defined by crystal symmetry. An approximate (isotropic)
treatment of cell e.s.d.'s is used for estimating e.s.d.'s involving l.s.
planes.
;
loop_
    _geom_bond_atom_site_label_1
    _geom_bond_atom_site_label_2
    _geom_bond_site_symmetry_2
    _geom_bond_distance
    _geom_bond_publ_flag
    B1 N4 . 1.529(7) ?
    B1 N2 . 1.541(6) ?
    B1 N6 . 1.548(6) ?
    B1 H1' . 1.0000 ?
    C1 N1 . 1.333(5) ?
    C1 C2 . 1.392(6) ?
    C1 H1 . 0.9500 ?
    C2 C3 . 1.362(6) ?
    C2 H2 . 0.9500 ?
    C3 N2 . 1.344(5) ?
    C3 H3 . 0.9500 ?
    C4 N3 . 1.333(5) ?
    C4 C5 . 1.386(6) ?
    C4 H4 . 0.9500 ?
    C5 C6 . 1.374(6) ?
    C5 H5 . 0.9500 ?
    C6 N4 . 1.337(5) ?
    C6 H6 . 0.9500 ?
    C7 N5 . 1.323(5) ?
    C7 C8 . 1.385(6) ?
    C7 H7 . 0.9500 ?
    C8 C9 . 1.353(7) ?
    C8 H8 . 0.9500 ?
    C9 N6 . 1.342(5) ?
    C9 H9 . 0.9500 ?
    C10 N7 . 1.299(5) ?
    C10 C17 . 1.473(6) ?
    C10 C11 . 1.487(6) ?
    C11 C12 . 1.389(6) ?
    C11 C16 . 1.395(6) ?
    C12 C13 . 1.384(6) ?
    C12 H12 . 0.9500 ?
    C13 C14 . 1.376(7) ?
    C13 H13 . 0.9500 ?
    C14 C15 . 1.378(7) ?
    C14 H14 . 0.9500 ?
    C15 C16 . 1.385(6) ?
    C15 H15 . 0.9500 ?
    C16 H16 . 0.9500 ?
    C17 C22 . 1.383(6) ?
    C17 C18 . 1.395(6) ?
    C18 C19 . 1.382(6) ?
    C18 H18 . 0.9500 ?
    C19 C20 . 1.369(7) ?
    C19 H19 . 0.9500 ?
    C20 C21 . 1.380(7) ?
    C20 H20 . 0.9500 ?
    C21 C22 . 1.382(6) ?
    C21 H21 . 0.9500 ?
    C22 H22 . 0.9500 ?
    C23 C28 . 1.384(6) ?
    C23 C24 . 1.389(6) ?
    C23 P1 . 1.840(4) ?
    C24 C25 . 1.382(6) ?
    C24 H24 . 0.9500 ?
    C25 C26 . 1.373(6) ?
    C25 H25 . 0.9500 ?
    C26 C27 . 1.374(6) ?
    C26 H26 . 0.9500 ?
    C27 C28 . 1.384(6) ?
    C27 H27 . 0.9500 ?
    C28 H28 . 0.9500 ?
    C29 C30 . 1.386(6) ?
    C29 C34 . 1.393(6) ?
    C29 P1 . 1.845(4) ?
    C30 C31 . 1.384(6) ?
    C30 H30 . 0.9500 ?
    C31 C32 . 1.377(7) ?
    C31 H31 . 0.9500 ?
    C32 C33 . 1.384(7) ?
    C32 H32 . 0.9500 ?
    C33 C34 . 1.371(6) ?
    C33 H33 . 0.9500 ?
    C34 H34 . 0.9500 ?
    C35 C36 . 1.384(6) ?
    C35 C40 . 1.390(6) ?
    C35 P1 . 1.840(4) ?
    C36 C37 . 1.398(6) ?
    C36 H36 . 0.9500 ?
    C37 C38 . 1.363(6) ?
    C37 H37 . 0.9500 ?
    C38 C39 . 1.378(6) ?
    C38 H38 . 0.9500 ?
    C39 C40 . 1.387(6) ?
    C39 H39 . 0.9500 ?
    C40 H40 . 0.9500 ?
    C41 C42 . 1.454(8) ?
    C41 H41A . 0.9800 ?
    C41 H41B . 0.9800 ?
    C41 H41C . 0.9800 ?
    C42 O1 . 1.411(7) ?
    C42 H42A . 0.9900 ?
    C42 H42B . 0.9900 ?
    C43 O1 . 1.405(7) ?
    C43 C44 . 1.483(8) ?
    C43 H43A . 0.9900 ?
    C43 H43B . 0.9900 ?
    C44 H44A . 0.9800 ?
    C44 H44B . 0.9800 ?
    C44 H44C . 0.9800 ?
    N1 N2 . 1.366(4) ?
    N1 Ru1 . 2.077(3) ?
    N3 N4 . 1.354(5) ?
    N3 Ru1 . 2.114(4) ?
    N5 N6 . 1.372(5) ?
    N5 Ru1 . 2.084(4) ?
    N7 Ru1 . 2.056(3) ?
    N7 H7A . 0.8800 ?
    N8 N9 . 1.200(5) ?
    N8 Ru1 . 2.097(4) ?
    N9 N10 . 1.164(5) ?
    P1 Ru1 . 2.3070(13) ?
loop_
    _geom_angle_atom_site_label_1
    _geom_angle_atom_site_label_2
    _geom_angle_atom_site_label_3
    _geom_angle_site_symmetry_1
    _geom_angle_site_symmetry_3
    _geom_angle
    _geom_angle_publ_flag
    N4 B1 N2 . . 107.3(4) ?
    N4 B1 N6 . . 108.1(4) ?
    N2 B1 N6 . . 107.8(4) ?
    N4 B1 H1' . . 111.1 ?
    N2 B1 H1' . . 111.1 ?
    N6 B1 H1' . . 111.1 ?
    N1 C1 C2 . . 110.0(4) ?
    N1 C1 H1 . . 125.0 ?
    C2 C1 H1 . . 125.0 ?
    C3 C2 C1 . . 105.3(4) ?
    C3 C2 H2 . . 127.3 ?
    C1 C2 H2 . . 127.3 ?
    N2 C3 C2 . . 108.8(4) ?
    N2 C3 H3 . . 125.6 ?
    C2 C3 H3 . . 125.6 ?
    N3 C4 C5 . . 110.2(5) ?
    N3 C4 H4 . . 124.9 ?
    C5 C4 H4 . . 124.9 ?
    C6 C5 C4 . . 104.7(4) ?
    C6 C5 H5 . . 127.6 ?
    C4 C5 H5 . . 127.6 ?
    N4 C6 C5 . . 108.7(4) ?
    N4 C6 H6 . . 125.6 ?
    C5 C6 H6 . . 125.6 ?
    N5 C7 C8 . . 111.0(5) ?
    N5 C7 H7 . . 124.5 ?
    C8 C7 H7 . . 124.5 ?
    C9 C8 C7 . . 105.3(5) ?
    C9 C8 H8 . . 127.4 ?
    C7 C8 H8 . . 127.4 ?
    N6 C9 C8 . . 108.7(4) ?
    N6 C9 H9 . . 125.7 ?
    C8 C9 H9 . . 125.7 ?
    N7 C10 C17 . . 122.0(4) ?
    N7 C10 C11 . . 118.8(4) ?
    C17 C10 C11 . . 119.2(4) ?
    C12 C11 C16 . . 117.9(4) ?
    C12 C11 C10 . . 120.9(4) ?
    C16 C11 C10 . . 121.2(4) ?
    C13 C12 C11 . . 121.7(5) ?
    C13 C12 H12 . . 119.2 ?
    C11 C12 H12 . . 119.2 ?
    C14 C13 C12 . . 119.7(5) ?
    C14 C13 H13 . . 120.1 ?
    C12 C13 H13 . . 120.1 ?
    C13 C14 C15 . . 119.5(5) ?
    C13 C14 H14 . . 120.2 ?
    C15 C14 H14 . . 120.2 ?
    C14 C15 C16 . . 121.0(5) ?
    C14 C15 H15 . . 119.5 ?
    C16 C15 H15 . . 119.5 ?
    C15 C16 C11 . . 120.2(5) ?
    C15 C16 H16 . . 119.9 ?
    C11 C16 H16 . . 119.9 ?
    C22 C17 C18 . . 118.2(4) ?
    C22 C17 C10 . . 121.9(4) ?
    C18 C17 C10 . . 119.9(4) ?
    C19 C18 C17 . . 120.4(4) ?
    C19 C18 H18 . . 119.8 ?
    C17 C18 H18 . . 119.8 ?
    C20 C19 C18 . . 120.9(5) ?
    C20 C19 H19 . . 119.6 ?
    C18 C19 H19 . . 119.6 ?
    C19 C20 C21 . . 119.3(5) ?
    C19 C20 H20 . . 120.3 ?
    C21 C20 H20 . . 120.3 ?
    C20 C21 C22 . . 120.3(5) ?
    C20 C21 H21 . . 119.9 ?
    C22 C21 H21 . . 119.9 ?
    C21 C22 C17 . . 121.0(4) ?
    C21 C22 H22 . . 119.5 ?
    C17 C22 H22 . . 119.5 ?
    C28 C23 C24 . . 118.6(4) ?
    C28 C23 P1 . . 121.3(3) ?
    C24 C23 P1 . . 119.7(3) ?
    C25 C24 C23 . . 120.1(4) ?
    C25 C24 H24 . . 120.0 ?
    C23 C24 H24 . . 120.0 ?
    C26 C25 C24 . . 120.6(4) ?
    C26 C25 H25 . . 119.7 ?
    C24 C25 H25 . . 119.7 ?
    C25 C26 C27 . . 119.9(5) ?
    C25 C26 H26 . . 120.0 ?
    C27 C26 H26 . . 120.0 ?
    C26 C27 C28 . . 119.7(5) ?
    C26 C27 H27 . . 120.1 ?
    C28 C27 H27 . . 120.1 ?
    C23 C28 C27 . . 121.0(4) ?
    C23 C28 H28 . . 119.5 ?
    C27 C28 H28 . . 119.5 ?
    C30 C29 C34 . . 118.1(4) ?
    C30 C29 P1 . . 122.1(4) ?
    C34 C29 P1 . . 119.6(3) ?
    C31 C30 C29 . . 120.8(5) ?
    C31 C30 H30 . . 119.6 ?
    C29 C30 H30 . . 119.6 ?
    C32 C31 C30 . . 120.1(5) ?
    C32 C31 H31 . . 119.9 ?
    C30 C31 H31 . . 119.9 ?
    C31 C32 C33 . . 119.7(5) ?
    C31 C32 H32 . . 120.1 ?
    C33 C32 H32 . . 120.1 ?
    C34 C33 C32 . . 120.0(5) ?
    C34 C33 H33 . . 120.0 ?
    C32 C33 H33 . . 120.0 ?
    C33 C34 C29 . . 121.2(4) ?
    C33 C34 H34 . . 119.4 ?
    C29 C34 H34 . . 119.4 ?
    C36 C35 C40 . . 118.1(4) ?
    C36 C35 P1 . . 123.5(3) ?
    C40 C35 P1 . . 118.4(3) ?
    C35 C36 C37 . . 120.7(4) ?
    C35 C36 H36 . . 119.7 ?
    C37 C36 H36 . . 119.7 ?
    C38 C37 C36 . . 120.5(4) ?
    C38 C37 H37 . . 119.7 ?
    C36 C37 H37 . . 119.7 ?
    C37 C38 C39 . . 119.5(4) ?
    C37 C38 H38 . . 120.3 ?
    C39 C38 H38 . . 120.3 ?
    C38 C39 C40 . . 120.5(4) ?
    C38 C39 H39 . . 119.8 ?
    C40 C39 H39 . . 119.8 ?
    C39 C40 C35 . . 120.7(4) ?
    C39 C40 H40 . . 119.6 ?
    C35 C40 H40 . . 119.6 ?
    C42 C41 H41A . . 109.5 ?
    C42 C41 H41B . . 109.5 ?
    H41A C41 H41B . . 109.5 ?
    C42 C41 H41C . . 109.5 ?
    H41A C41 H41C . . 109.5 ?
    H41B C41 H41C . . 109.5 ?
    O1 C42 C41 . . 110.5(6) ?
    O1 C42 H42A . . 109.6 ?
    C41 C42 H42A . . 109.6 ?
    O1 C42 H42B . . 109.6 ?
    C41 C42 H42B . . 109.6 ?
    H42A C42 H42B . . 108.1 ?
    O1 C43 C44 . . 109.7(6) ?
    O1 C43 H43A . . 109.7 ?
    C44 C43 H43A . . 109.7 ?
    O1 C43 H43B . . 109.7 ?
    C44 C43 H43B . . 109.7 ?
    H43A C43 H43B . . 108.2 ?
    C43 C44 H44A . . 109.5 ?
    C43 C44 H44B . . 109.5 ?
    H44A C44 H44B . . 109.5 ?
    C43 C44 H44C . . 109.5 ?
    H44A C44 H44C . . 109.5 ?
    H44B C44 H44C . . 109.5 ?
    C1 N1 N2 . . 106.6(3) ?
    C1 N1 Ru1 . . 134.0(3) ?
    N2 N1 Ru1 . . 118.9(3) ?
    C3 N2 N1 . . 109.2(4) ?
    C3 N2 B1 . . 129.8(4) ?
    N1 N2 B1 . . 120.3(4) ?
    C4 N3 N4 . . 106.8(4) ?
    C4 N3 Ru1 . . 133.6(3) ?
    N4 N3 Ru1 . . 119.6(3) ?
    C6 N4 N3 . . 109.5(4) ?
    C6 N4 B1 . . 131.0(4) ?
    N3 N4 B1 . . 119.2(4) ?
    C7 N5 N6 . . 105.6(4) ?
    C7 N5 Ru1 . . 136.8(3) ?
    N6 N5 Ru1 . . 117.6(3) ?
    C9 N6 N5 . . 109.5(4) ?
    C9 N6 B1 . . 129.2(4) ?
    N5 N6 B1 . . 121.3(4) ?
    C10 N7 Ru1 . . 149.3(3) ?
    C10 N7 H7A . . 105.4 ?
    Ru1 N7 H7A . . 105.4 ?
    N9 N8 Ru1 . . 125.9(3) ?
    N10 N9 N8 . . 176.9(5) ?
    C43 O1 C42 . . 113.3(5) ?
    C23 P1 C35 . . 100.84(19) ?
    C23 P1 C29 . . 100.2(2) ?
    C35 P1 C29 . . 103.21(19) ?
    C23 P1 Ru1 . . 118.60(15) ?
    C35 P1 Ru1 . . 116.39(14) ?
    C29 P1 Ru1 . . 115.06(14) ?
    N7 Ru1 N1 . . 170.95(14) ?
    N7 Ru1 N5 . . 99.27(14) ?
    N1 Ru1 N5 . . 88.06(14) ?
    N7 Ru1 N8 . . 79.20(14) ?
    N1 Ru1 N8 . . 92.89(14) ?
    N5 Ru1 N8 . . 173.15(15) ?
    N7 Ru1 N3 . . 90.87(14) ?
    N1 Ru1 N3 . . 84.22(14) ?
    N5 Ru1 N3 . . 86.64(14) ?
    N8 Ru1 N3 . . 86.71(15) ?
    N7 Ru1 P1 . . 90.93(10) ?
    N1 Ru1 P1 . . 93.73(10) ?
    N5 Ru1 P1 . . 94.99(10) ?
    N8 Ru1 P1 . . 91.71(11) ?
    N3 Ru1 P1 . . 177.35(10) ?
data_global
_journal_date_recd_electronic     2008-10-28
_journal_date_accepted     2008-11-03
_journal_name_full     'Acta Crystallographica, Section E'
_journal_year     2008
_journal_volume     64
_journal_issue     12
_journal_page_first     m1511
_journal_page_last     m1512
_journal_paper_category     QM
_journal_coeditor_code     NC2120
_publ_contact_author_name     'Yih-Hsing Lo'
_publ_contact_author_address
; Department of Chemical Engineering
  Tatung University
  Taipei 104
  Taiwan
;
_publ_contact_author_email     yhlo@ttu.edu.tw
_publ_contact_author_fax     '886 2 2586 1939'
_publ_contact_author_phone     '886 2 2592 5252'
_publ_section_title
;\
Azido(1,1-diphenylmethanimine-\k<i>N</i>)[hydridotris(pyrazolyl-\k<i>N</i>^2^)\
borato](triphenylphosphine-<i>\kP</i>)ruthenium(II) diethyl ether solvate
;
_publ_section_title_footnote     .
loop_
    _publ_author_name
    _publ_author_footnote
    _publ_author_address
    'Chia-Her Lin' .
; Department of Chemistry
  Chung-Yuan Christian University
  Chung-Li 320
  Taiwan
;
    'Ting-Shen Kuo' .
; Department of Chemistry
  National Normal Taiwan University
  Taipei 106
  Taiwan
;
    'Hung-Chun Tong' .
; Department of Chemical Engineering
  Tatung University
  Taipei 104
  Taiwan
;
    'Chen Hsu, Chih-Yung' .
; Department of Chemical Engineering
  Tatung University
  Taipei 104
  Taiwan
;
    'Yih-Hsing Lo' .
; Department of Chemical Engineering
  Tatung University
  Taipei 104
  Taiwan
;
