# Supplementary material for: Azido­(1,1-diphenyl­methanimine-κN)[hydridotris(pyrazolyl-κN 2)borato](triphenyl­phosphine-κP)ruthenium(II) diethyl ether solvate
Source: Acta Crystallogr Sect E Struct Rep Online. 2008 Nov 8;64(Pt 12):m1511–2. doi: 10.1107/S1600536808036039 (PMC2960095; doi:10.1107/S1600536808036039)
Supplement: Supplementary file 2 [file e-64-m1511-Isup2.hkl]

#
# h,k,l, Fc-squared, Fo-squared, sigma(Fo-squared) and status flag
#
data_I
_shelx_title ' a8770_0m in P-1'
_shelx_refln_list_code          4
_shelx_F_calc_maximum      219.68
_exptl_crystal_F_000       904.00
_reflns_d_resolution_high  0.8397
 
loop_
 _symmetry_equiv_pos_as_xyz
 'x, y, z'
 '-x, -y, -z'
 
_cell_length_a    11.7387
_cell_length_b    13.0535
_cell_length_c    14.7187
_cell_angle_alpha  70.445
_cell_angle_beta   81.716
_cell_angle_gamma  88.040
 
_shelx_F_squared_multiplier     1.000
 
loop_
 _refln_index_h
 _refln_index_k
 _refln_index_l
 _refln_F_squared_calc
 _refln_F_squared_meas
 _refln_F_squared_sigma
 _refln_observed_status
   1   0   0     2177.89     2363.16     32.01 o
   2   0   0     8218.41     9018.02    103.82 o
   3   0   0        3.72      -19.91     19.91 o
   4   0   0     3119.14     3172.56     49.61 o
   5   0   0     2313.82     2395.47     47.21 o
   6   0   0     9921.44     9871.79    147.40 o
   7   0   0      286.09      281.89     27.69 o
   8   0   0     8553.15     8556.55    315.54 o
   9   0   0     1523.18     1472.05     93.20 o
  10   0   0      587.10      711.48     94.34 o
  11   0   0      549.80      454.57     87.91 o
  12   0   0      221.66      177.51     79.03 o
  13   0   0       39.90       16.26     75.46 o
 -13   1   0       44.42      -66.86     70.85 o
 -12   1   0       50.65       -3.38     69.82 o
 -11   1   0       24.28       28.90     61.64 o
 -10   1   0     1555.11     1478.60    129.68 o
  -9   1   0      760.31      661.99     81.94 o
  -8   1   0     2600.77     2344.16     72.69 o
  -7   1   0     3563.30     3475.61     73.34 o
  -6   1   0      250.26      269.75     26.18 o
  -5   1   0      137.22       70.59     20.25 o
  -4   1   0     7372.24     7389.79    119.36 o
  -3   1   0     4902.68     5297.39     91.22 o
  -2   1   0    17456.49    16758.78    204.10 o
  -1   1   0     8675.66     9102.58    131.46 o
   0   1   0    13416.17    13132.38    175.19 o
   3   1   0     9885.10     9734.31    167.66 o
   4   1   0    14428.33    14253.70    241.73 o
   5   1   0     4064.00     4066.70    114.49 o
   6   1   0     2222.11     2060.80     66.89 o
   7   1   0     7611.67     7627.67    159.93 o
   8   1   0       64.18       56.30     35.79 o
   9   1   0      780.19      756.46    231.21 o
  10   1   0     2830.70     2710.71    156.08 o
  11   1   0        2.95       54.45     60.28 o
  12   1   0       92.99      150.54     74.94 o
  13   1   0       28.18       21.66     73.67 o
 -13   2   0        8.26      -21.89     75.03 o
 -12   2   0       38.40       17.15     71.65 o
 -11   2   0      207.82      199.13     59.32 o
 -10   2   0       55.57      123.50     56.38 o
  -9   2   0      660.01      669.64     72.56 o
  -8   2   0        0.15      -35.13     35.13 o
  -7   2   0      667.30      633.25     38.62 o
  -6   2   0       11.52       49.69     21.64 o
  -5   2   0      311.54      334.92     30.53 o
  -4   2   0     1490.75     1505.93     59.47 o
  -3   2   0       12.45       -6.63     12.20 o
  -2   2   0    14361.02    15353.60    193.25 o
  -1   2   0     9745.25     9545.07    121.65 o
   0   2   0     7144.01     6799.55     82.94 o
   1   2   0       73.86       69.43      6.69 o
   3   2   0     2984.28     3229.42    159.56 o
   4   2   0     2303.54     2344.88     51.80 o
   5   2   0      461.88      357.97     25.89 o
   6   2   0      682.96      844.77     43.20 o
   7   2   0     3660.52     3666.67     96.66 o
   8   2   0     1762.71     1769.79     75.30 o
   9   2   0      183.11      192.75     44.70 o
  10   2   0      328.63      318.22     58.55 o
  11   2   0      147.40      105.86     64.60 o
  12   2   0       13.22       -9.87     60.94 o
  13   2   0      535.91      666.61    106.18 o
 -13   3   0       16.65       -9.96     76.87 o
 -12   3   0       37.09      125.55     62.28 o
 -11   3   0      292.09      218.84     65.91 o
 -10   3   0       76.12       92.72     57.59 o
  -9   3   0     1099.84     1207.83     90.59 o
  -8   3   0     1522.48     1563.84     78.97 o
  -7   3   0        2.71      -31.19     31.19 o
  -6   3   0     2866.34     2867.03    197.05 o
  -5   3   0      149.00      131.46     28.11 o
  -4   3   0      454.55      409.71     24.11 o
  -3   3   0      196.21      222.20     21.24 o
  -2   3   0      135.83      133.53     32.20 o
  -1   3   0      782.14      845.57     29.31 o
   0   3   0    20000.78    21392.48    277.86 o
   1   3   0     6525.09     6436.85     92.05 o
   2   3   0    14618.29    14392.80    274.60 o
   3   3   0     2001.16     2023.43    136.30 o
   4   3   0      288.59      257.56     26.24 o
   5   3   0     1446.68     1381.50     42.35 o
   6   3   0      857.48      723.40     59.04 o
   7   3   0      139.80      182.47     33.21 o
   8   3   0     1945.15     2060.01     80.24 o
   9   3   0       29.93       76.23     41.11 o
  10   3   0       14.41       36.86     44.25 o
  11   3   0      116.46      137.76     63.66 o
  12   3   0      110.39       83.16     72.12 o
  13   3   0      317.49      311.51     91.48 o
 -13   4   0      221.86      303.94    112.81 o
 -12   4   0       43.75       19.58     64.93 o
 -11   4   0      711.65      580.93    112.06 o
 -10   4   0     1118.55     1157.23     96.62 o
  -9   4   0      177.00      217.31     66.73 o
  -8   4   0      573.39      614.98     94.67 o
  -7   4   0      476.51      510.78     54.38 o
  -6   4   0      118.44       88.66     33.86 o
  -5   4   0     3524.88     3584.71     75.05 o
  -4   4   0    10392.07    10496.89    155.53 o
  -3   4   0        8.07        9.96     19.93 o
  -2   4   0     1269.70      990.19     38.86 o
  -1   4   0      159.91      146.02     19.85 o
   0   4   0      837.68      722.19     29.05 o
   1   4   0     8327.93     8098.47    105.76 o
   2   4   0     2343.81     2250.36     76.84 o
   3   4   0      319.49      213.41     38.86 o
   4   4   0     2452.91     2471.41     57.01 o
   5   4   0        6.65       -5.75     16.14 o
   6   4   0     3458.78     2973.11     75.76 o
   7   4   0     1258.17     1213.38     55.78 o
   8   4   0      139.15      170.20     38.98 o
   9   4   0      473.63      446.97     95.58 o
  10   4   0      354.43      493.07     57.10 o
  11   4   0      111.54      112.67     63.29 o
  12   4   0      403.32      381.23     87.63 o
  13   4   0      108.83       -7.09     72.73 o
 -13   5   0        0.30       36.74    118.73 o
 -12   5   0      285.72      446.45    139.78 o
 -11   5   0       65.34       74.71    121.97 o
 -10   5   0      853.88      869.71    111.26 o
  -9   5   0      631.55      501.81     77.75 o
  -8   5   0       33.14      100.74     74.84 o
  -7   5   0      392.40      437.34     57.10 o
  -6   5   0     2661.73     2707.81    105.70 o
  -5   5   0       37.71       55.50     26.01 o
  -4   5   0     1548.29     1575.30     52.93 o
  -3   5   0     2027.97     1984.14     54.96 o
  -2   5   0     1875.40     2022.07     52.33 o
  -1   5   0    17989.28    17613.55    252.85 o
   0   5   0      634.73      770.74     28.44 o
   1   5   0      864.56      963.56     29.67 o
   2   5   0      293.09      231.24     16.43 o
   3   5   0     1164.09     1044.49     40.26 o
   4   5   0     1533.74     1590.09     60.87 o
   5   5   0     4264.02     3977.73     88.93 o
   6   5   0       50.39       61.60     25.60 o
   7   5   0     1434.50     1412.04     61.98 o
   8   5   0      129.45      160.68     39.00 o
   9   5   0      243.96      250.41     47.48 o
  10   5   0      626.41      641.11     87.86 o
  11   5   0      385.19      300.98     73.48 o
  12   5   0      127.10      119.62     71.56 o
 -12   6   0      125.40       72.21    131.18 o
 -11   6   0     1458.50     1606.30    186.76 o
 -10   6   0      363.81      170.18    131.88 o
  -9   6   0      230.47      311.04     76.49 o
  -8   6   0      197.35      223.58     58.61 o
  -7   6   0       60.53       48.39     60.40 o
  -6   6   0     1307.26     1458.70     64.51 o
  -5   6   0     6190.22     6228.99    118.91 o
  -4   6   0       66.41       78.77     28.06 o
  -3   6   0     1318.80     1322.51     48.82 o
  -2   6   0       44.17       42.94     22.47 o
  -1   6   0     2004.10     2126.93     63.10 o
   0   6   0     3448.01     3419.53    132.87 o
   1   6   0     1686.97     1863.54     45.64 o
   2   6   0      821.35      814.31     24.68 o
   3   6   0     3874.16     3980.56     95.36 o
   4   6   0      413.51      407.51     33.61 o
   5   6   0     1686.44     1787.79     60.80 o
   6   6   0      550.74      543.07     40.22 o
   7   6   0      154.13      183.81     36.65 o
   8   6   0      245.45      318.21     51.70 o
   9   6   0     1513.74     1546.14    101.48 o
  10   6   0        2.09       15.34     40.77 o
  11   6   0      742.90      699.74     89.97 o
  12   6   0       91.98      103.22     68.32 o
 -12   7   0      201.83      312.77    152.79 o
 -11   7   0      352.23      116.90    136.96 o
 -10   7   0     1164.25      935.50    161.39 o
  -9   7   0       79.71      112.65     73.85 o
  -8   7   0       56.97       -8.44     61.45 o
  -7   7   0      480.15      491.52     85.88 o
  -6   7   0      195.47      207.59     55.69 o
  -5   7   0     2029.81     1815.70     67.96 o
  -4   7   0     1726.05     1674.24     82.95 o
  -3   7   0      881.37      880.07     45.29 o
  -2   7   0      418.61      307.48     36.77 o
  -1   7   0     2201.69     2163.79     68.32 o
   0   7   0      946.52     1076.68     42.52 o
   1   7   0     2022.41     1781.63     44.30 o
   2   7   0        1.42       11.32     15.07 o
   3   7   0     2296.71     2024.28     70.97 o
   4   7   0     1158.29     1104.26     66.25 o
   5   7   0      632.07      665.61     44.32 o
   6   7   0      254.11      200.91     37.07 o
   7   7   0       47.98       51.95     35.32 o
   8   7   0       82.76       66.57     37.17 o
   9   7   0      256.98      233.90     46.46 o
  10   7   0      738.96      937.80    195.17 o
  11   7   0       47.96       74.98     57.57 o
  12   7   0      235.39      249.82     79.26 o
 -11   8   0       75.75      137.10    147.67 o
 -10   8   0      209.88      274.48    143.30 o
  -9   8   0      115.90       80.54     79.31 o
  -8   8   0       42.54        6.42     86.78 o
  -7   8   0      517.54      485.49     85.08 o
  -6   8   0      800.98      853.85    214.06 o
  -5   8   0      380.08      362.71    112.52 o
  -4   8   0     2820.15     2761.60     93.02 o
  -3   8   0      791.57      669.12     54.02 o
  -2   8   0      205.10      201.60     39.19 o
  -1   8   0      807.16      875.90     60.73 o
   0   8   0      302.97      232.35     26.19 o
   1   8   0        3.11      -20.27     20.27 o
   2   8   0     1545.24     1510.53     43.14 o
   3   8   0      657.27      550.65     78.83 o
   4   8   0     1107.09     1034.90     58.33 o
   5   8   0      764.03      694.92     50.00 o
   6   8   0       12.34       -1.16     37.05 o
   7   8   0      487.58      466.62     46.54 o
   8   8   0      528.16      531.18     52.53 o
   9   8   0      101.54        4.62     85.21 o
  10   8   0      606.84      640.59    105.74 o
  11   8   0      267.12      307.53    113.91 o
 -11   9   0      651.99      874.47    181.03 o
 -10   9   0       13.92     -103.96    138.72 o
  -9   9   0        0.62        0.92    105.01 o
  -8   9   0        2.55       89.76     78.62 o
  -7   9   0      333.28      253.88     80.44 o
  -6   9   0      941.60      947.04    101.08 o
  -5   9   0     6469.22     6670.04    183.80 o
  -4   9   0      953.06      909.37    112.46 o
  -3   9   0     1170.13     1421.43     91.19 o
  -2   9   0      336.11      346.28     48.59 o
  -1   9   0      104.45      108.37     40.46 o
   0   9   0      289.97      348.80     43.57 o
   1   9   0      759.89      774.51     57.00 o
   2   9   0      512.80      546.16     30.78 o
   3   9   0     7833.03     8386.42    219.55 o
   4   9   0      109.13       88.10     40.82 o
   5   9   0      686.82      679.17     66.89 o
   6   9   0     1147.66     1191.13     65.47 o
   7   9   0       33.10       -0.35     37.81 o
   8   9   0      363.48      394.70     60.14 o
   9   9   0      741.24      846.33    207.08 o
  10   9   0      130.96      228.24     74.56 o
 -10  10   0       51.75       19.28     92.84 o
  -9  10   0      171.79       54.96    122.16 o
  -8  10   0       20.82      -56.16     75.22 o
  -7  10   0     1963.18     2036.78    336.55 o
  -6  10   0       37.09      -15.37     67.92 o
  -5  10   0     1587.76     1568.23     95.17 o
  -4  10   0     1066.70     1220.64     87.19 o
  -3  10   0      197.81      128.45     49.10 o
  -2  10   0      137.65      101.77     45.62 o
  -1  10   0      444.17      518.28     62.33 o
   0  10   0       94.69       75.48     47.01 o
   1  10   0     1455.60     1439.61     76.23 o
   2  10   0     1065.93     1083.19     55.45 o
   3  10   0     1050.36     1078.87     89.89 o
   4  10   0     1476.50     1288.20    150.63 o
   5  10   0      353.62      303.33     59.98 o
   6  10   0      878.51      864.44     79.17 o
   7  10   0      176.16      179.18     68.95 o
   8  10   0       12.74       28.31     48.40 o
   9  10   0      220.52      226.82     62.31 o
  -9  11   0      156.58       73.90     93.12 o
  -8  11   0        1.26      -78.33     78.33 o
  -7  11   0      821.92     1026.03    121.80 o
  -6  11   0     1342.24     1149.70    229.00 o
  -5  11   0       75.41       22.85     56.26 o
  -4  11   0     1243.02     1442.02     95.79 o
  -3  11   0       92.53       76.04     55.55 o
  -2  11   0      163.74      207.94     56.67 o
  -1  11   0      235.11      200.39     52.06 o
   0  11   0      292.95      338.63     54.46 o
   1  11   0      484.25      557.10     64.38 o
   2  11   0     1062.90     1241.44    136.96 o
   3  11   0      342.87      286.53     66.06 o
   4  11   0     1171.42     1070.06    125.52 o
   5  11   0      168.55      187.83     58.75 o
   6  11   0       50.41       40.49     50.66 o
   7  11   0       54.37       85.45     53.62 o
   8  11   0       20.85       75.03     56.60 o
  -8  12   0      321.18      381.85    105.06 o
  -7  12   0       87.25      113.36     88.42 o
  -6  12   0     1072.75     1272.41    294.36 o
  -5  12   0     1174.70     1105.95    196.23 o
  -4  12   0      724.68      672.64     87.01 o
  -3  12   0     1154.32     1184.69    111.98 o
  -2  12   0      326.40      340.53     79.12 o
  -1  12   0        0.38      -44.34     44.34 o
   0  12   0     1682.68     1615.89    104.64 o
   1  12   0      281.17      407.08     53.08 o
   2  12   0      705.07      743.10    106.75 o
   3  12   0     1173.48     1345.99    114.03 o
   4  12   0       19.67      -35.72     53.30 o
   5  12   0       98.09      168.71     64.70 o
   6  12   0       95.02      143.16    108.35 o
   7  12   0        2.02       -1.40    102.54 o
  -6  13   0        2.38       47.60     87.64 o
  -5  13   0      777.37      893.92    148.85 o
  -4  13   0      161.22      257.38    150.82 o
  -3  13   0      176.13      206.78     81.67 o
  -2  13   0      318.83      232.41     78.41 o
  -1  13   0     1099.55     1016.93    103.55 o
   0  13   0      133.90      113.04     53.58 o
   1  13   0     2094.70     2028.63     91.85 o
   2  13   0      186.52      223.38     81.72 o
   3  13   0      319.44      337.55     86.38 o
   4  13   0      308.84      500.97    129.63 o
   5  13   0      254.34      282.62    154.11 o
   6  13   0      242.08      263.08    106.96 o
  -4  14   0      129.90      259.02    113.33 o
  -3  14   0      168.31      182.30     83.31 o
  -2  14   0       12.50       44.63     75.34 o
  -1  14   0      492.48      496.89     88.68 o
   0  14   0      521.46      438.53    113.75 o
   1  14   0      270.10      284.27     46.06 o
   2  14   0      482.22      467.97    101.17 o
   3  14   0       10.21       65.47     78.70 o
  -2 -14   1        2.85      -90.91     90.91 o
  -1 -14   1      327.59      378.66    198.84 o
   0 -14   1       75.56      213.92    183.31 o
   1 -14   1      726.31      680.28    130.95 o
   2 -14   1      422.50      405.94    127.52 o
   3 -14   1       56.06       76.96     78.59 o
  -5 -13   1       33.63       11.45     66.70 o
  -4 -13   1      142.41      146.59     75.34 o
  -3 -13   1     1206.45     1331.01    124.97 o
  -2 -13   1      602.84      576.69    176.99 o
  -1 -13   1       87.39      113.45     48.49 o
   0 -13   1      826.57      864.10     94.30 o
   1 -13   1       58.27       27.90    185.05 o
   2 -13   1      108.22      106.49     72.16 o
   3 -13   1      416.46      435.18     91.06 o
   4 -13   1       43.07       40.86     77.17 o
   5 -13   1      568.44      466.18    130.38 o
   6 -13   1      426.76      419.43    177.79 o
  -7 -12   1      341.25      387.34     81.70 o
  -6 -12   1       14.29      -32.69    104.52 o
  -5 -12   1      126.23      119.21     65.52 o
  -4 -12   1      408.34      359.01     78.05 o
  -3 -12   1      378.57      297.47     80.05 o
  -2 -12   1     1451.78     1544.76     67.39 o
  -1 -12   1        5.84      -30.33     42.51 o
   0 -12   1      334.36      283.43     59.01 o
   1 -12   1      825.64      827.24     79.66 o
   2 -12   1      597.06      744.36     98.21 o
   3 -12   1      162.99      186.04     77.31 o
   4 -12   1      913.76     1023.30    102.49 o
   5 -12   1        0.86      -69.28    159.42 o
   6 -12   1     1315.40     1388.25    234.17 o
   7 -12   1      271.27      193.03     94.23 o
  -8 -11   1       17.31      203.18    116.85 o
  -7 -11   1        0.61       41.13     55.28 o
  -6 -11   1      101.35      197.91     65.16 o
  -5 -11   1       14.14       -0.29     52.30 o
  -4 -11   1     1167.78     1054.85     98.58 o
  -3 -11   1      449.11      483.30     78.05 o
  -2 -11   1       21.63        8.08     76.16 o
  -1 -11   1       83.40       37.55     57.61 o
   0 -11   1      234.70      279.60     83.30 o
   1 -11   1       32.95       20.53     59.68 o
   2 -11   1      156.10      121.14     54.27 o
   3 -11   1      246.54      290.80     92.86 o
   4 -11   1      827.22      706.18     79.63 o
   5 -11   1     1345.20     1382.78    140.91 o
   6 -11   1       11.50      -44.46    140.25 o
   7 -11   1      231.35       87.80     82.53 o
   8 -11   1      288.08      204.42    132.10 o
   9 -11   1       10.06      -65.79    194.02 o
  -9 -10   1      259.65      357.12     71.62 o
  -8 -10   1      247.78      216.52     68.95 o
  -7 -10   1        6.39       20.21     49.44 o
  -6 -10   1       23.18      -11.60     45.31 o
  -5 -10   1        9.07       21.51     47.26 o
  -4 -10   1      122.34       56.09     64.70 o
  -3 -10   1     1833.77     1823.45    113.62 o
  -2 -10   1      587.08      574.72     75.71 o
  -1 -10   1      357.42      414.58     52.78 o
   0 -10   1      166.67      138.25     60.68 o
   1 -10   1        0.62      -23.00     46.57 o
   2 -10   1        7.63       12.25     43.27 o
   3 -10   1      342.64      449.58     66.67 o
   4 -10   1       67.64       38.50     52.62 o
   5 -10   1     1178.20     1100.18     86.06 o
   6 -10   1     1007.66      993.86    108.23 o
   7 -10   1      185.35      149.90     80.64 o
   8 -10   1      109.66       32.81     78.24 o
   9 -10   1        5.52      -77.40     77.40 o
  10 -10   1       17.17       -5.88     85.76 o
 -10  -9   1      880.96      885.82     90.84 o
  -9  -9   1      133.31      118.11     84.92 o
  -8  -9   1      649.68      795.81     87.01 o
  -7  -9   1      563.85      711.13     72.70 o
  -6  -9   1       18.87       13.95     58.61 o
  -5  -9   1      791.81      758.41     73.95 o
  -4  -9   1     5340.81     5293.25    186.94 o
  -3  -9   1       69.49       36.59     50.00 o
  -2  -9   1     3066.94     2969.94     95.95 o
  -1  -9   1        3.75        3.04     38.24 o
   0  -9   1      411.26      461.68     58.18 o
   1  -9   1       45.39       51.08     39.44 o
   2  -9   1      356.90      392.49     51.76 o
   3  -9   1      498.14      597.40     58.23 o
   4  -9   1     3674.48     3594.32    160.78 o
   5  -9   1      252.56      278.79     62.19 o
   6  -9   1     1128.23     1259.28    195.06 o
   7  -9   1      297.10      327.23     85.32 o
   8  -9   1        0.12       23.95     73.78 o
   9  -9   1       40.66       82.60     84.69 o
  10  -9   1      263.70      234.66     95.80 o
 -11  -8   1      128.20      171.17    117.98 o
 -10  -8   1      465.29      573.62     79.74 o
  -9  -8   1      743.81      847.06     81.90 o
  -8  -8   1       38.87       49.36     45.75 o
  -7  -8   1       41.15      -20.34     36.17 o
  -6  -8   1     1614.97     1555.48     75.64 o
  -5  -8   1        5.37       26.58     35.51 o
  -4  -8   1     4507.08     4287.79    164.75 o
  -3  -8   1     2274.96     2249.13     89.42 o
  -2  -8   1      428.72      442.67     46.14 o
  -1  -8   1     1711.03     1392.53     65.76 o
   0  -8   1     1027.15     1106.65     57.77 o
   1  -8   1      133.96       85.83     39.40 o
   2  -8   1     1330.38     1314.87     80.55 o
   3  -8   1     1858.77     1898.44     81.98 o
   4  -8   1     1039.28     1056.30     74.17 o
   5  -8   1     1389.88     1481.68     87.77 o
   6  -8   1        0.92        5.87     47.36 o
   7  -8   1       47.23       19.85    127.84 o
   8  -8   1        1.04       25.97     69.32 o
   9  -8   1        7.34      -30.34     70.31 o
  10  -8   1      664.17      661.59    163.36 o
  11  -8   1      220.76      174.41    147.06 o
 -11  -7   1       90.34      150.20    124.95 o
 -10  -7   1       51.56       44.43     70.17 o
  -9  -7   1     1508.92     1496.76    100.67 o
  -8  -7   1     1180.24     1109.44     83.60 o
  -7  -7   1       15.55       39.26     40.25 o
  -6  -7   1      260.42      324.82     43.83 o
  -5  -7   1     1144.40     1071.81    108.30 o
  -4  -7   1      119.59      161.74     35.86 o
  -3  -7   1      907.53      854.67    126.76 o
  -2  -7   1       78.24       51.19     19.95 o
  -1  -7   1      394.41      436.92     28.91 o
   0  -7   1     1119.87     1140.39     48.30 o
   1  -7   1      201.89      138.97     29.29 o
   2  -7   1      612.62      655.21     42.34 o
   3  -7   1     1733.23     1663.25     65.20 o
   4  -7   1       50.78        8.84     34.84 o
   5  -7   1     2717.94     2697.46    155.97 o
   6  -7   1      276.64      247.64     55.65 o
   7  -7   1      120.14      125.85     70.01 o
   8  -7   1      255.69      206.95     74.51 o
   9  -7   1      388.10      408.98     86.63 o
  10  -7   1        0.67       26.17    131.04 o
  11  -7   1      873.17      594.16    157.87 o
  12  -7   1        8.45      -45.34    133.53 o
 -12  -6   1      200.36       65.54     74.52 o
 -11  -6   1      223.74      134.23     74.09 o
 -10  -6   1      613.76      636.79     75.76 o
  -9  -6   1      251.56      222.89     48.02 o
  -8  -6   1      483.88      535.25     80.86 o
  -7  -6   1      759.11      696.99     60.56 o
  -6  -6   1      452.35      399.46     44.44 o
  -5  -6   1     3430.81     3319.99     95.49 o
  -4  -6   1     1406.24     1451.05     65.85 o
  -3  -6   1     1432.97     1384.90     52.07 o
  -2  -6   1     4596.90     4631.13     75.36 o
  -1  -6   1      176.56      152.53     25.81 o
   0  -6   1       58.38       92.16     22.74 o
   1  -6   1     3009.91     3321.75     78.69 o
   2  -6   1     2691.18     2718.00     73.13 o
   3  -6   1     3409.24     3512.57     86.95 o
   4  -6   1      394.79      445.37     41.58 o
   5  -6   1     1160.17     1143.43     52.45 o
   6  -6   1       66.30       56.30     35.31 o
   7  -6   1      486.01      488.91     62.67 o
   8  -6   1        7.45       -9.02     55.81 o
   9  -6   1     1232.84     1065.46    102.94 o
  10  -6   1     1644.37     1740.25    181.74 o
  11  -6   1       33.73       80.16    127.28 o
  12  -6   1      399.13      259.54    134.75 o
 -12  -5   1     1187.24     1046.43    117.51 o
 -11  -5   1        1.73      -44.73     56.48 o
 -10  -5   1      398.85      395.89     63.81 o
  -9  -5   1     1538.74     1660.77     80.50 o
  -8  -5   1      328.25      246.84     46.85 o
  -7  -5   1      454.45      408.96     47.27 o
  -6  -5   1     1139.58     1161.05     59.11 o
  -5  -5   1       20.75       23.64     27.43 o
  -4  -5   1     9634.85     9660.29    209.55 o
  -3  -5   1      302.03      290.96     32.59 o
  -2  -5   1     1674.81     1492.35     36.24 o
  -1  -5   1     3452.44     3181.58     58.31 o
   0  -5   1     6434.71     6608.82    113.14 o
   1  -5   1     4941.11     4859.88     83.40 o
   2  -5   1     5409.63     5371.09    103.42 o
   3  -5   1     1748.19     1865.97     60.82 o
   4  -5   1     2099.98     1953.05     65.88 o
   5  -5   1     2607.81     2935.93     86.67 o
   6  -5   1      415.94      426.20     42.73 o
   7  -5   1      132.63      118.32     48.59 o
   8  -5   1     1132.37      949.46     72.08 o
   9  -5   1       66.16       59.97     61.76 o
  10  -5   1      736.48      750.17     87.46 o
  11  -5   1      483.62      501.72     84.05 o
  12  -5   1      482.31      461.43    136.58 o
  13  -5   1      338.11      479.01    134.89 o
 -13  -4   1      334.33      359.90     96.83 o
 -12  -4   1       98.30      138.18     80.01 o
 -11  -4   1       30.78       44.49     66.86 o
 -10  -4   1       13.92       44.54     48.93 o
  -9  -4   1      285.61      290.63     50.26 o
  -8  -4   1     3591.70     3498.23    139.68 o
  -7  -4   1        7.89       19.22     35.75 o
  -6  -4   1     2557.84     2519.12     96.65 o
  -5  -4   1     4830.21     4558.63    117.06 o
  -4  -4   1      608.55      700.80     79.64 o
  -3  -4   1      813.14      793.96     48.46 o
  -2  -4   1     2168.95     2077.77     39.74 o
  -1  -4   1      111.41      121.79     15.99 o
   0  -4   1     5376.64     5221.88     90.82 o
   1  -4   1     2440.31     2131.42     48.11 o
   2  -4   1     2681.15     2805.80     65.98 o
   3  -4   1     3296.10     3163.57     90.72 o
   4  -4   1       28.35       42.38     26.57 o
   5  -4   1     1631.26     1544.47     59.86 o
   6  -4   1     3591.34     3606.58     78.48 o
   7  -4   1      242.60      265.22     48.84 o
   8  -4   1     1414.58     1535.08     82.40 o
   9  -4   1     3505.43     3071.52    143.30 o
  10  -4   1       56.48       16.10     57.80 o
  11  -4   1      717.45      825.88     90.42 o
  12  -4   1       10.62       15.69     63.44 o
  13  -4   1        9.39       18.18     99.37 o
 -13  -3   1      642.77      935.74    122.96 o
 -12  -3   1      283.44      132.82     78.42 o
 -11  -3   1       55.07       48.39     65.40 o
 -10  -3   1      111.96      138.70     61.93 o
  -9  -3   1      335.68      372.00     53.94 o
  -8  -3   1     1010.01     1031.84     63.60 o
  -7  -3   1     2068.24     2069.83    153.75 o
  -6  -3   1     2517.17     2568.85     78.84 o
  -5  -3   1     1345.33     1171.60     68.17 o
  -4  -3   1     3094.84     2921.98     80.37 o
  -3  -3   1       96.17      102.92     25.04 o
  -2  -3   1     2019.15     2198.30     38.55 o
  -1  -3   1      245.06      308.27     21.31 o
   0  -3   1     6201.64     6163.44     95.51 o
   1  -3   1    10553.89    11189.15    148.75 o
   2  -3   1     3625.13     3706.87     73.51 o
   3  -3   1     1442.03     1501.62     50.18 o
   4  -3   1      270.57      326.06     27.72 o
   5  -3   1      145.60      126.58     32.21 o
   6  -3   1      644.96      700.62     43.63 o
   7  -3   1     2720.33     2780.69    195.33 o
   8  -3   1      319.66      280.70     50.64 o
   9  -3   1     2424.16     2425.67    162.80 o
  10  -3   1      437.52      507.60     71.42 o
  11  -3   1      258.79      293.18     66.62 o
  12  -3   1      486.35      585.89     73.99 o
  13  -3   1      675.79      674.27    121.55 o
 -13  -2   1       58.48       61.69     80.77 o
 -12  -2   1      144.61      122.25     76.73 o
 -11  -2   1      221.30      178.63     69.87 o
 -10  -2   1     1384.02     1277.79    108.91 o
  -9  -2   1     1504.76     1456.85     77.22 o
  -8  -2   1        3.16      -15.98     36.37 o
  -7  -2   1     1204.76     1137.09     59.29 o
  -6  -2   1      380.48      303.62     46.64 o
  -5  -2   1      759.01      893.05     48.68 o
  -4  -2   1      330.34      514.43     36.32 o
  -3  -2   1        3.47        0.04     25.87 o
  -2  -2   1      375.20      357.41     18.50 o
  -1  -2   1    14736.88    14768.11    200.79 o
   0  -2   1      676.65      623.96     33.85 o
   1  -2   1     7869.55     7472.69    101.04 o
   2  -2   1     5733.33     6118.84     89.77 o
   3  -2   1     5687.83     5638.21     97.21 o
   4  -2   1      386.21      295.34     32.47 o
   5  -2   1       99.56       20.00     22.81 o
   6  -2   1     1088.73     1208.61     50.73 o
   7  -2   1       84.81       93.14     27.92 o
   8  -2   1     2941.05     2964.62     87.30 o
   9  -2   1       27.00       84.11     52.63 o
  10  -2   1      700.53      684.02     73.43 o
  11  -2   1       27.65       27.25     45.45 o
  12  -2   1       13.39      -62.21     62.21 o
  13  -2   1       42.63       -7.33     77.05 o
 -13  -1   1       67.00      116.66     84.52 o
 -12  -1   1      157.61      191.09     79.59 o
 -11  -1   1      422.73      456.41     86.03 o
 -10  -1   1      140.91      132.17     65.12 o
  -9  -1   1      663.70      574.02     68.14 o
  -8  -1   1     3947.89     3812.33    113.09 o
  -7  -1   1      688.46      778.36     42.73 o
  -6  -1   1     2452.29     2518.33     65.23 o
  -5  -1   1      386.26      363.94     26.62 o
  -4  -1   1      259.88      254.50     19.28 o
  -3  -1   1        3.96        0.92     20.44 o
  -2  -1   1     5736.80     6031.59     80.21 o
  -1  -1   1      172.60      254.32     12.90 o
   0  -1   1    20412.52    21205.49    250.77 o
   1  -1   1      163.92      113.09     25.08 o
   2  -1   1     5227.42     5286.74     75.14 o
   3  -1   1     9558.65    10148.72    134.70 o
   4  -1   1      507.48      609.90     30.24 o
   5  -1   1      515.00      568.41     28.82 o
   6  -1   1     2960.36     2642.77     77.53 o
   7  -1   1       53.45      121.18     30.16 o
   8  -1   1     2496.26     2497.85     72.62 o
   9  -1   1      479.47      478.57     44.64 o
  10  -1   1      402.66      411.54     81.14 o
  11  -1   1      327.35      264.33     76.58 o
  12  -1   1        0.63       58.97     68.79 o
  13  -1   1       27.73      -31.90     74.47 o
 -13   0   1      443.85      503.39    108.06 o
 -12   0   1       16.15      -24.53     67.61 o
 -11   0   1      207.94      216.22     76.96 o
 -10   0   1     1135.22      926.48    101.63 o
  -9   0   1      482.93      490.09     81.52 o
  -8   0   1     4333.74     4126.06     79.32 o
  -7   0   1     4085.77     3960.75     69.79 o
  -6   0   1     1768.95     1820.56     67.70 o
  -5   0   1     1881.28     1828.08     44.41 o
  -4   0   1     1073.97     1241.08     35.56 o
  -3   0   1     9102.75     9108.90    122.02 o
  -2   0   1    11932.25    12294.76    152.80 o
  -1   0   1    20279.78    20646.86    626.87 o
   0   0   1     6806.01     7371.57    101.58 o
   1   0   1    15257.46    16592.60    337.09 o
   2   0   1     1649.55     1847.54     31.00 o
   3   0   1     1244.21     1239.16     58.37 o
   4   0   1     5443.75     5785.70     83.29 o
   5   0   1      853.47      931.38     38.46 o
   6   0   1     6465.57     6552.77     88.80 o
   7   0   1     2061.21     2054.88     62.28 o
   8   0   1      485.61      432.58     80.92 o
   9   0   1     1780.95     1757.75     98.11 o
  10   0   1     1842.79     1748.10    129.49 o
  11   0   1       71.90       53.94     59.53 o
  12   0   1      557.99      552.58     96.93 o
  13   0   1       74.04       69.87     76.07 o
 -13   1   1      136.67      -19.08     73.30 o
 -12   1   1       65.69       -8.13     73.01 o
 -11   1   1      755.67      849.29    110.18 o
 -10   1   1      229.09      148.18     50.86 o
  -9   1   1     3344.26     3082.81    119.45 o
  -8   1   1      311.45      318.79     40.00 o
  -7   1   1     1962.50     1810.18     47.34 o
  -6   1   1      964.89      794.70     31.17 o
  -5   1   1        3.40       15.06     13.06 o
  -4   1   1     1487.70     1338.64     38.91 o
  -3   1   1    11298.36    11342.35    152.57 o
  -2   1   1        0.59      -11.41     11.41 o
  -1   1   1    27814.06    27774.58    298.78 o
   0   1   1     9081.18     9259.84    105.50 o
   1   1   1     4578.76     3965.66    151.71 o
   2   1   1    11761.62    11136.98    374.04 o
   3   1   1    22891.89    22856.56    735.96 o
   4   1   1     4766.33     4557.35    125.78 o
   5   1   1     8078.49     7796.17    144.54 o
   6   1   1      371.52      413.85     32.96 o
   7   1   1     2944.52     2886.93     83.76 o
   8   1   1     5994.83     6142.86    142.50 o
   9   1   1      769.56      763.09     69.24 o
  10   1   1     1035.98      910.93     93.83 o
  11   1   1      451.33      511.52     80.25 o
  12   1   1        3.12      -21.57     60.28 o
  13   1   1      818.91      878.09    116.38 o
 -13   2   1       17.24      -41.82     75.55 o
 -12   2   1       24.81      107.41     78.79 o
 -11   2   1       83.95       74.59     54.25 o
 -10   2   1      480.83      511.19    119.03 o
  -9   2   1      147.29      245.14    125.71 o
  -8   2   1     1987.46     1985.43     87.19 o
  -7   2   1       26.15       29.51     25.48 o
  -6   2   1     1136.60     1137.88     51.17 o
  -5   2   1        1.33       -9.05     23.32 o
  -4   2   1     2293.43     2286.14     59.73 o
  -3   2   1     1407.97     1478.89     45.19 o
  -2   2   1      493.07      471.46     32.59 o
  -1   2   1     1722.42     1574.26     29.53 o
   0   2   1     3950.67     4204.95     54.02 o
   1   2   1      139.51       92.18     40.78 o
   2   2   1     3854.12     4398.11    193.29 o
   3   2   1      469.69      658.63     80.81 o
   4   2   1      421.25      181.50     63.29 o
   5   2   1     1396.64     1388.25    112.62 o
   6   2   1     5366.79     5081.81    104.61 o
   7   2   1       21.65      -22.75     28.88 o
   8   2   1     2007.43     1895.99     74.29 o
   9   2   1      982.23      965.93     61.18 o
  10   2   1      128.53       76.93     46.67 o
  11   2   1      315.84      286.89     70.99 o
  12   2   1      388.76      337.35     80.63 o
  13   2   1        1.31       49.05     73.20 o
 -13   3   1      339.98      468.70     66.11 o
 -12   3   1      266.09      340.34     70.48 o
 -11   3   1      147.14       96.01     97.05 o
 -10   3   1      530.07      620.36     76.51 o
  -9   3   1      318.88      282.37    136.63 o
  -8   3   1      594.79      646.99     59.23 o
  -7   3   1      322.25      344.54     50.38 o
  -6   3   1     1909.24     1771.22     83.46 o
  -5   3   1      709.75      643.71     86.23 o
  -4   3   1     6575.64     6982.68    112.65 o
  -3   3   1      432.86      479.92     26.23 o
  -2   3   1     4224.10     4371.65     75.49 o
  -1   3   1     5934.49     5915.91     97.29 o
   0   3   1     4871.44     4933.49     72.58 o
   1   3   1       99.28       52.25     29.49 o
   2   3   1      307.44      337.44     77.24 o
   3   3   1      209.16      157.30     57.65 o
   4   3   1     3980.70     3816.58    200.86 o
   5   3   1      230.06      226.51     77.48 o
   6   3   1     4632.88     4572.94    239.90 o
   7   3   1      700.98      641.88     37.29 o
   8   3   1      414.03      354.44     40.40 o
   9   3   1       46.15      109.56     38.96 o
  10   3   1      193.73      246.22     51.90 o
  11   3   1      268.61      303.71     67.56 o
  12   3   1      745.05      816.45     97.87 o
  13   3   1      393.18      220.07     79.69 o
 -13   4   1      124.52      181.31    113.00 o
 -12   4   1      905.34      864.73     96.52 o
 -11   4   1      388.51      464.33     79.81 o
 -10   4   1      877.05      799.24     86.29 o
  -9   4   1     2939.98     2647.24    132.37 o
  -8   4   1       68.03       33.37     46.72 o
  -7   4   1      107.33       65.81     42.36 o
  -6   4   1     1759.82     1732.67     67.08 o
  -5   4   1     1323.13     1436.86     69.86 o
  -4   4   1     1852.23     1754.46     50.68 o
  -3   4   1     2007.01     1865.40     50.59 o
  -2   4   1        0.29      -15.20     16.19 o
  -1   4   1    11541.37    10518.46    145.25 o
   0   4   1      469.57      553.06     32.93 o
   1   4   1        9.34       -9.49      9.49 o
   2   4   1       58.88       79.01     10.65 o
   3   4   1     1585.98     1648.91    129.77 o
   4   4   1     1074.92      879.69    104.82 o
   5   4   1     5095.71     4622.27    244.51 o
   6   4   1       10.81       58.31     77.34 o
   7   4   1     1623.35     1605.10     74.04 o
   8   4   1        3.19       10.97     28.47 o
   9   4   1        4.34      -33.55     33.55 o
  10   4   1      519.04      557.19    129.30 o
  11   4   1      371.14      303.80     57.62 o
  12   4   1        1.94      -57.51     57.51 o
  13   4   1      294.67      324.33     85.14 o
 -13   5   1      163.53      378.51    136.25 o
 -12   5   1      153.95      213.03    136.63 o
 -11   5   1     1144.42     1098.73    159.28 o
 -10   5   1       13.60        3.49     84.95 o
  -9   5   1      970.35     1060.70     79.61 o
  -8   5   1      205.39      182.66     52.12 o
  -7   5   1       22.96       14.24     54.56 o
  -6   5   1      997.75     1144.45     61.42 o
  -5   5   1     6285.56     6355.01    114.65 o
  -4   5   1      709.87      644.59     36.79 o
  -3   5   1     2027.06     2119.57     56.34 o
  -2   5   1     2888.93     2791.06     55.53 o
  -1   5   1       17.68       47.64     21.36 o
   0   5   1     3453.15     3264.17     61.05 o
   1   5   1      437.96      395.31     20.46 o
   2   5   1       43.00        7.14     23.20 o
   3   5   1      279.78      203.78     29.49 o
   4   5   1     5644.24     5717.62    286.56 o
   5   5   1     1161.99     1255.23    138.84 o
   6   5   1     1127.50     1027.41    147.77 o
   7   5   1      704.22      643.75     74.66 o
   8   5   1        0.97      -13.92     32.19 o
   9   5   1      489.35      485.91     46.49 o
  10   5   1        0.35       15.18     49.31 o
  11   5   1     1220.60     1257.20    112.20 o
  12   5   1      380.37      325.32     76.02 o
  13   5   1       40.61       38.95     70.57 o
 -12   6   1       91.85      -89.08    129.39 o
 -11   6   1      691.83      442.78    150.91 o
 -10   6   1      361.66      296.05    141.66 o
  -9   6   1      245.16      265.27     80.33 o
  -8   6   1      370.12      431.20     63.60 o
  -7   6   1      410.77      446.23     63.51 o
  -6   6   1        0.24      -26.68     34.77 o
  -5   6   1     2336.47     2255.00     69.05 o
  -4   6   1     3409.71     3549.01    110.88 o
  -3   6   1     1067.41     1088.59     45.53 o
  -2   6   1     8824.94     9209.87    144.41 o
  -1   6   1      743.14      907.31     37.17 o
   0   6   1      204.29      175.49     21.61 o
   1   6   1     1036.36     1063.57     42.34 o
   2   6   1     2687.05     2763.10     73.40 o
   3   6   1     1199.28     1197.68     43.72 o
   4   6   1     4846.44     4925.31    100.91 o
   5   6   1       52.68       40.60     16.83 o
   6   6   1      903.70      938.59     50.68 o
   7   6   1      484.53      529.60     33.19 o
   8   6   1        7.09       24.22     29.34 o
   9   6   1      168.85      253.15     59.22 o
  10   6   1     1009.33     1032.12    114.52 o
  11   6   1        4.78       -2.28     43.17 o
  12   6   1      685.71      810.81     94.96 o
 -12   7   1      495.71      440.71    160.22 o
 -11   7   1      128.98       49.00    144.85 o
 -10   7   1      203.08      264.66    144.15 o
  -9   7   1     1131.27      961.84    106.67 o
  -8   7   1       87.58       77.79     72.95 o
  -7   7   1     1062.22      903.69     99.17 o
  -6   7   1     1238.72     1257.68     79.62 o
  -5   7   1       11.01       12.95     36.27 o
  -4   7   1     7295.26     7160.08    132.34 o
  -3   7   1     2063.92     1766.25     60.20 o
  -2   7   1      117.37      109.30     27.10 o
  -1   7   1     2926.53     2661.15     65.15 o
   0   7   1       22.20       37.55     18.67 o
   1   7   1       17.60      -15.33     15.33 o
   2   7   1     5502.82     5269.00    139.07 o
   3   7   1     1924.05     1817.88     97.66 o
   4   7   1     1080.69     1089.14     47.61 o
   5   7   1     2203.74     2111.09     65.28 o
   6   7   1       35.03       14.84     25.05 o
   7   7   1      634.53      636.11     40.20 o
   8   7   1       15.53       11.76     29.62 o
   9   7   1      139.30      233.42    135.03 o
  10   7   1      642.76      725.51    107.98 o
  11   7   1      841.37      760.82    111.75 o
  12   7   1        9.55      -21.00     58.21 o
 -11   8   1      776.02      829.18    184.37 o
 -10   8   1       82.40       72.50    135.74 o
  -9   8   1       50.08        2.30     99.58 o
  -8   8   1      594.03      859.97    227.47 o
  -7   8   1        2.39      -58.69     64.50 o
  -6   8   1      730.86      883.01    258.48 o
  -5   8   1     5344.46     5185.95    150.78 o
  -4   8   1      644.13      664.43     58.85 o
  -3   8   1     3493.69     3630.26    154.44 o
  -2   8   1       29.20      -10.18     29.40 o
  -1   8   1      179.01      193.12     31.01 o
   0   8   1      441.16      402.99     28.54 o
   1   8   1     1109.84     1026.06     38.16 o
   2   8   1      208.53      227.23     30.30 o
   3   8   1     5969.16     5972.51    139.23 o
   4   8   1       19.49       -4.54     28.02 o
   5   8   1     1505.03     1588.22     63.72 o
   6   8   1      466.20      448.84     56.95 o
   7   8   1       36.63       22.30     29.47 o
   8   8   1      300.82      303.18     45.19 o
   9   8   1      493.17      437.71     57.68 o
  10   8   1        6.17       -8.80     41.00 o
  11   8   1      564.67      648.98     75.71 o
 -11   9   1      409.41      269.50    161.77 o
 -10   9   1       35.75      -68.54    122.02 o
  -9   9   1       52.23        0.42     79.69 o
  -8   9   1        0.99      -51.50     68.17 o
  -7   9   1     1159.86     1146.76    111.03 o
  -6   9   1        3.35        8.78     69.72 o
  -5   9   1     3470.94     3304.26    129.66 o
  -4   9   1     1410.56     1587.84     80.47 o
  -3   9   1      109.37       39.82     42.19 o
  -2   9   1       28.13      -32.12     59.14 o
  -1   9   1      184.55      247.05     58.89 o
   0   9   1        0.25      -21.51     31.84 o
   1   9   1     2122.71     2253.75     60.00 o
   2   9   1     1240.20     1408.47     80.55 o
   3   9   1     1277.88     1397.88     71.38 o
   4   9   1     1102.47     1045.81     67.70 o
   5   9   1      161.12      224.98     63.41 o
   6   9   1       89.53      151.95     34.25 o
   7   9   1      420.32      518.55     45.51 o
   8   9   1      141.34      102.71     56.20 o
   9   9   1      456.70      546.34     55.93 o
  10   9   1     1005.14     1038.63     87.10 o
  11   9   1        9.62       50.72     88.78 o
 -10  10   1       48.22      -51.72     88.88 o
  -9  10   1       24.58      -81.47     81.47 o
  -8  10   1      520.87      528.86    102.74 o
  -7  10   1      644.50      566.01     96.33 o
  -6  10   1      685.03      583.94    185.21 o
  -5  10   1      103.15      101.68     57.61 o
  -4  10   1      494.26      595.88     72.59 o
  -3  10   1      120.66       89.24     47.98 o
  -2  10   1       63.46       23.59     45.06 o
  -1  10   1     1235.20     1296.99     78.04 o
   0  10   1      259.67      251.66     49.14 o
   1  10   1      245.95      164.13     45.04 o
   2  10   1      898.41      931.12     85.61 o
   3  10   1      812.27      721.64     76.49 o
   4  10   1      143.28      154.71     50.39 o
   5  10   1     1314.11     1221.36     71.36 o
   6  10   1      723.51      687.47     53.75 o
   7  10   1       26.69       17.69     34.96 o
   8  10   1      276.22      275.68     75.06 o
   9  10   1        0.16       33.23    119.65 o
  10  10   1      607.31      590.47    106.37 o
  -9  11   1       54.13       15.25     89.77 o
  -8  11   1      716.77      718.44    115.03 o
  -7  11   1       37.58      131.86     86.62 o
  -6  11   1      444.56      535.71    123.12 o
  -5  11   1      449.20      430.99     89.12 o
  -4  11   1        0.07        6.91     52.01 o
  -3  11   1      351.78      468.16     72.79 o
  -2  11   1        7.65       37.91     49.09 o
  -1  11   1        2.86      -39.42     44.67 o
   0  11   1     1204.94     1247.29     75.23 o
   1  11   1       82.60       84.63     40.53 o
   2  11   1      256.37      389.78     71.87 o
   3  11   1      706.39      859.78     87.31 o
   4  11   1       42.13       51.21     61.90 o
   5  11   1       62.53       64.27     51.09 o
   6  11   1      718.89      834.75     82.98 o
   7  11   1        0.94       42.37     46.63 o
   8  11   1      137.52      265.22    125.71 o
   9  11   1      548.02      504.56    149.97 o
  -8  12   1      407.76      363.19    118.85 o
  -7  12   1      380.44      363.94    102.39 o
  -6  12   1        9.63      -12.37    185.42 o
  -5  12   1      905.33      803.16    269.24 o
  -4  12   1      226.45      240.18     79.19 o
  -3  12   1      200.66      280.59     75.04 o
  -2  12   1      391.09      346.17     81.75 o
  -1  12   1     1165.54     1250.10     84.95 o
   0  12   1      189.75      157.97     49.55 o
   1  12   1     1563.96     1797.96    102.01 o
   2  12   1       18.77      133.28     66.67 o
   3  12   1      402.79      382.00     87.60 o
   4  12   1      130.88      246.76     68.91 o
   5  12   1        0.75        6.71     52.74 o
   6  12   1      186.68      182.30     64.23 o
   7  12   1      435.32      560.29     80.42 o
   8  12   1       45.32      142.46     62.75 o
  -6  13   1      670.59      676.78    111.16 o
  -5  13   1      153.39      345.90    118.26 o
  -4  13   1       63.66       32.29     73.06 o
  -3  13   1      408.28      455.94     89.18 o
  -2  13   1        0.57       11.59     81.42 o
  -1  13   1     1299.31     1348.57     97.54 o
   0  13   1     1111.68     1064.91     96.43 o
   1  13   1      224.86      262.62     58.76 o
   2  13   1      993.03     1087.89    115.31 o
   3  13   1        7.32       13.46     63.83 o
   4  13   1       32.57       15.16     62.03 o
   5  13   1      467.64      640.04     93.34 o
   6  13   1      385.39      491.56     85.34 o
  -4  14   1        2.03      -87.25     87.25 o
  -3  14   1       89.52       29.65     72.68 o
  -2  14   1      487.34      661.51    283.43 o
  -1  14   1       67.68       64.91    167.31 o
   0  14   1     1029.73     1092.41     80.26 o
   1  14   1       98.82      166.84    144.31 o
   2  14   1      105.52       81.48     82.67 o
   3  14   1       37.57       27.86    271.76 o
   4  14   1      150.39      170.72     80.53 o
  -4 -13   2      157.13      178.63     79.25 o
  -3 -13   2        6.52      -38.58     67.56 o
  -2 -13   2      788.54      885.42    221.91 o
  -1 -13   2      523.42      441.14     65.03 o
   0 -13   2      200.98      218.64    170.08 o
   1 -13   2      269.85      311.75     81.57 o
   2 -13   2      114.17      136.60     99.84 o
   3 -13   2       37.09       67.11     77.94 o
   4 -13   2      441.96      508.82    100.91 o
   5 -13   2       92.75       32.70    100.97 o
  -6 -12   2       14.71       13.85     61.53 o
  -5 -12   2        0.96       45.51     57.97 o
  -4 -12   2      990.36      978.78    213.59 o
  -3 -12   2     1102.85      997.57    112.41 o
  -2 -12   2      397.83      375.22     51.72 o
  -1 -12   2     1003.21     1173.07     89.09 o
   0 -12   2      110.33      140.72    121.88 o
   1 -12   2       97.14      121.70     69.95 o
   2 -12   2      550.29      679.02    100.80 o
   3 -12   2       79.54      136.19     97.89 o
   4 -12   2      278.26      322.99    126.56 o
   5 -12   2     1223.36     1249.91    196.65 o
   6 -12   2        9.67       38.85     82.59 o
   7 -12   2      597.97      448.76    108.41 o
  -7 -11   2       51.71       57.53     56.69 o
  -6 -11   2       93.91       58.51     59.10 o
  -5 -11   2      135.88      181.17     64.16 o
  -4 -11   2        7.55      -24.66     49.44 o
  -3 -11   2     2865.72     3249.93    225.88 o
  -2 -11   2      469.35      458.57     52.17 o
  -1 -11   2      106.57      144.50     47.64 o
   0 -11   2      333.59      333.49     58.75 o
   1 -11   2      209.85      220.18     56.25 o
   2 -11   2        0.43      -50.22     56.90 o
   3 -11   2      851.50      867.36     82.39 o
   4 -11   2      290.77      329.69     70.27 o
   5 -11   2      634.66      684.25    190.10 o
   6 -11   2     1185.35     1087.54    114.98 o
   7 -11   2        9.45       46.33    106.84 o
   8 -11   2      203.60      180.56     94.00 o
  -9 -10   2        5.33       47.53     60.46 o
  -8 -10   2       46.14       63.47     70.85 o
  -7 -10   2       26.21      105.41     58.07 o
  -6 -10   2       63.75       55.19     63.41 o
  -5 -10   2        0.86       75.65     54.67 o
  -4 -10   2      296.67      356.98    147.74 o
  -3 -10   2      148.30      117.99     57.80 o
  -2 -10   2      297.33      388.18     48.69 o
  -1 -10   2      107.36       42.19     45.21 o
   0 -10   2        6.63       -8.94     47.59 o
   1 -10   2        4.62       -5.08     51.04 o
   2 -10   2      253.59      275.22     55.15 o
   3 -10   2       71.93      148.87     56.15 o
   4 -10   2     1864.26     1952.03    104.97 o
   5 -10   2       14.60      -18.05     61.03 o
   6 -10   2      168.45      138.46     78.40 o
   7 -10   2      490.02      367.47    134.63 o
   8 -10   2       16.88      -74.42     74.42 o
   9 -10   2        5.68      -77.79     77.79 o
  -9  -9   2      137.62      189.37     66.85 o
  -8  -9   2      125.93      147.48     58.41 o
  -7  -9   2      265.45      179.52     57.78 o
  -6  -9   2      148.72      212.54     56.63 o
  -5  -9   2       85.93       93.82     94.44 o
  -4  -9   2      704.24      754.60     81.20 o
  -3  -9   2      660.94      714.82     50.79 o
  -2  -9   2       21.14      -10.97     38.02 o
  -1  -9   2      356.31      375.92     57.01 o
   0  -9   2      183.65      233.10     46.41 o
   1  -9   2       61.05       68.22     43.24 o
   2  -9   2      851.95     1061.88     73.69 o
   3  -9   2       70.03       63.89     49.27 o
   4  -9   2     1023.17     1057.62     99.38 o
   5  -9   2      882.42     1039.76     83.29 o
   6  -9   2      188.00       31.53     69.86 o
   7  -9   2      475.77      521.19     92.41 o
   8  -9   2       98.66       35.89     77.63 o
   9  -9   2       66.78       -9.53     76.98 o
  10  -9   2      492.58      502.59    168.72 o
 -10  -8   2       53.64      151.40     62.00 o
  -9  -8   2      571.59      582.67     91.38 o
  -8  -8   2     1340.41     1388.51    100.70 o
  -7  -8   2      232.11      288.97     61.14 o
  -6  -8   2      130.24      125.05     49.14 o
  -5  -8   2      199.46      227.87    109.50 o
  -4  -8   2      390.06      213.64     60.99 o
  -3  -8   2     3531.22     3208.85     93.81 o
  -2  -8   2     2240.76     2042.86     89.73 o
  -1  -8   2      115.99      125.57     36.54 o
   0  -8   2     2571.38     2294.88     86.38 o
   1  -8   2     1821.54     1686.74     80.00 o
   2  -8   2      599.40      660.52     62.09 o
   3  -8   2     2753.52     2390.73    101.30 o
   4  -8   2      820.83      913.46     88.29 o
   5  -8   2       91.52      151.23     67.23 o
   6  -8   2      835.53      993.33    112.87 o
   7  -8   2       68.92      -19.94     65.21 o
   8  -8   2      273.81      288.85     82.74 o
   9  -8   2     1064.06     1119.67    114.85 o
  10  -8   2        0.14      -36.55    130.33 o
  11  -8   2     1022.14     1258.52    181.03 o
 -11  -7   2        5.31       60.56     78.79 o
 -10  -7   2      558.12      658.18     83.80 o
  -9  -7   2       29.13       10.75     53.05 o
  -8  -7   2      461.91      494.38     69.96 o
  -7  -7   2      583.88      675.86    109.45 o
  -6  -7   2      571.82      526.02    128.39 o
  -5  -7   2      597.54      624.27     60.83 o
  -4  -7   2     2232.46     2127.58    128.46 o
  -3  -7   2        0.47        1.10     25.66 o
  -2  -7   2      585.48      649.01     34.13 o
  -1  -7   2     1460.55     1536.34     58.15 o
   0  -7   2        4.38       22.51     27.47 o
   1  -7   2     3946.86     4248.01    144.04 o
   2  -7   2     2298.21     2154.28     72.38 o
   3  -7   2      181.91      197.54     37.13 o
   4  -7   2     3557.32     3251.92    112.62 o
   5  -7   2        0.15      -58.28     58.28 o
   6  -7   2       28.78       17.28    102.59 o
   7  -7   2     1570.29     1745.90    134.80 o
   8  -7   2      403.66      450.84     81.72 o
   9  -7   2      349.04      341.62     87.74 o
  10  -7   2      516.43      611.41    145.51 o
  11  -7   2      229.87      113.89    134.19 o
  12  -7   2      222.84      170.88    143.58 o
 -11  -6   2       58.17      139.07     77.15 o
 -10  -6   2      609.13      644.01     80.36 o
  -9  -6   2      574.40      653.29     72.10 o
  -8  -6   2       20.60       21.40     44.04 o
  -7  -6   2      224.14      229.32     48.39 o
  -6  -6   2      378.09      340.46     55.63 o
  -5  -6   2        1.59      -35.48     35.48 o
  -4  -6   2     3890.56     3696.45    117.74 o
  -3  -6   2      433.92      429.83     30.13 o
  -2  -6   2      473.23      470.65     28.25 o
  -1  -6   2      444.05      408.95     31.67 o
   0  -6   2     2768.46     2831.55     82.48 o
   1  -6   2      544.11      542.26     50.83 o
   2  -6   2     5598.39     5697.14    115.94 o
   3  -6   2      137.85      190.65     54.68 o
   4  -6   2     1960.32     1948.02     73.33 o
   5  -6   2      144.66      250.48     43.99 o
   6  -6   2        5.04       62.49     46.53 o
   7  -6   2     1330.52     1397.79    103.90 o
   8  -6   2     2594.51     2768.12    114.92 o
   9  -6   2       38.22       58.97    113.94 o
  10  -6   2      542.36      517.16    137.85 o
  11  -6   2      117.43      220.97    130.95 o
  12  -6   2       15.17       -9.77    124.09 o
 -12  -5   2      497.90      650.92    107.22 o
 -11  -5   2      415.93      463.50     93.59 o
 -10  -5   2       62.42       61.03     55.42 o
  -9  -5   2        0.40       -3.28     44.50 o
  -8  -5   2     1618.59     1498.42     81.49 o
  -7  -5   2        0.36      -35.11     39.12 o
  -6  -5   2     3225.48     3137.10    145.42 o
  -5  -5   2     2001.77     1933.79     84.79 o
  -4  -5   2       22.76       27.21     26.23 o
  -3  -5   2     3435.33     3350.94     60.42 o
  -2  -5   2      424.23      400.31     31.66 o
  -1  -5   2       84.51       58.64     17.75 o
   0  -5   2     8847.75     8350.04    313.67 o
   1  -5   2     8152.15     8036.34    152.43 o
   2  -5   2     5076.63     5162.29    105.80 o
   3  -5   2     5071.56     4772.50    102.91 o
   4  -5   2      330.14      304.32     38.79 o
   5  -5   2      197.21      184.72     36.76 o
   6  -5   2     2717.86     2829.42    101.06 o
   7  -5   2      473.68      510.43     59.28 o
   8  -5   2     2238.63     2203.89     99.28 o
   9  -5   2     1011.77     1039.31     93.34 o
  10  -5   2       60.58       42.64    105.53 o
  11  -5   2     1571.23     1554.37    116.80 o
  12  -5   2      242.59      249.58    131.37 o
 -12  -4   2       81.41      159.70     78.09 o
 -11  -4   2       60.85      113.94     69.30 o
 -10  -4   2       45.69       59.21     51.43 o
  -9  -4   2      317.09      326.39     57.81 o
  -8  -4   2      300.15      389.79     53.54 o
  -7  -4   2     4230.06     4262.41    140.63 o
  -6  -4   2      533.36      541.38     55.49 o
  -5  -4   2      824.88      775.24     66.91 o
  -4  -4   2     1033.01     1050.51     40.66 o
  -3  -4   2      130.58      132.49     17.62 o
  -2  -4   2     4964.13     5257.69     81.58 o
  -1  -4   2     4026.79     3894.81     76.81 o
   0  -4   2      876.38      965.33     44.16 o
   1  -4   2    12842.02    13248.83    179.10 o
   2  -4   2     1416.05     1324.29     48.20 o
   3  -4   2     1706.32     1702.42     64.50 o
   4  -4   2     4765.76     4741.58    110.70 o
   5  -4   2      325.49      336.66     38.10 o
   6  -4   2      985.79      986.30     53.15 o
   7  -4   2     6296.74     6169.69    153.50 o
   8  -4   2      935.79      836.60     68.21 o
   9  -4   2     2095.63     2197.69    121.52 o
  10  -4   2      458.11      417.58     73.76 o
  11  -4   2      286.93      226.65     72.10 o
  12  -4   2      153.99      204.20     73.07 o
  13  -4   2      152.33      218.34     99.18 o
 -13  -3   2       49.41       18.28     79.73 o
 -12  -3   2       22.40      135.03     76.11 o
 -11  -3   2       75.53       14.24     66.81 o
 -10  -3   2       83.20       61.93     58.50 o
  -9  -3   2      475.03      519.54     66.18 o
  -8  -3   2       86.64       81.86     43.34 o
  -7  -3   2     2201.42     2143.59    112.15 o
  -6  -3   2     2672.16     2619.56     99.73 o
  -5  -3   2     2127.85     2195.18     84.46 o
  -4  -3   2     1382.58     1394.15     39.24 o
  -3  -3   2     2598.42     2766.41     50.97 o
  -2  -3   2        0.70       -1.91     14.17 o
  -1  -3   2     2529.38     2649.14     57.34 o
   0  -3   2     1652.64     1762.38     46.68 o
   1  -3   2     5787.46     5719.69     89.04 o
   2  -3   2     6303.70     6405.16    110.56 o
   3  -3   2     1041.32     1110.20     44.29 o
   4  -3   2      461.90      472.97     29.70 o
   5  -3   2     3501.07     3536.19     96.18 o
   6  -3   2        2.53      -21.98     28.15 o
   7  -3   2     2391.59     2287.46     77.91 o
   8  -3   2     4956.23     5086.51    135.16 o
   9  -3   2      141.14      190.29     62.74 o
  10  -3   2     2098.51     2320.18    167.92 o
  11  -3   2      392.37      442.49     76.54 o
  12  -3   2        2.96      -12.90     52.84 o
  13  -3   2       73.50        0.09     77.52 o
 -13  -2   2      204.12       75.36     87.44 o
 -12  -2   2        7.13       37.78     75.60 o
 -11  -2   2      137.66      250.61     80.39 o
 -10  -2   2       11.55       47.97     59.11 o
  -9  -2   2       55.01       12.73     65.00 o
  -8  -2   2     5186.35     4877.81    155.62 o
  -7  -2   2      329.32      364.05     88.03 o
  -6  -2   2      736.07      653.95     44.76 o
  -5  -2   2        2.78      -14.98     14.98 o
  -4  -2   2     1005.95     1012.03     34.73 o
  -3  -2   2     1867.58     1667.21     42.86 o
  -2  -2   2      526.82      497.26     43.83 o
  -1  -2   2      617.38      699.51     37.64 o
   0  -2   2    17101.80    16988.23    212.58 o
   1  -2   2     7590.68     7713.30    121.18 o
   2  -2   2    11690.02    11080.88    148.72 o
   3  -2   2     3774.56     3325.86     69.46 o
   4  -2   2     1078.13     1118.28     45.45 o
   5  -2   2       32.09       44.54     25.07 o
   6  -2   2     1532.86     1490.03     56.50 o
   7  -2   2      172.70      150.95     34.61 o
   8  -2   2     2003.62     1965.20     74.09 o
   9  -2   2     1988.97     2030.50    104.25 o
  10  -2   2      552.30      580.82    120.77 o
  11  -2   2      905.26      975.49     63.90 o
  12  -2   2       27.58       15.79     67.94 o
  13  -2   2        8.07        0.85     74.56 o
 -13  -1   2      384.50      243.57     97.35 o
 -12  -1   2        3.24       -7.61     70.10 o
 -11  -1   2       98.25      158.67     74.80 o
 -10  -1   2     1147.56     1370.86    121.88 o
  -9  -1   2      500.77      475.06     81.56 o
  -8  -1   2     1025.24     1042.43     66.17 o
  -7  -1   2     3822.20     3965.91     73.33 o
  -6  -1   2       13.71       -8.93     19.18 o
  -5  -1   2      619.75      655.51     29.36 o
  -4  -1   2       52.10       97.26     18.55 o
  -3  -1   2     1483.83     1460.78     37.43 o
  -2  -1   2     1116.57     1092.29     34.42 o
  -1  -1   2       68.35       52.57     14.82 o
   0  -1   2     7345.21     8053.88    149.78 o
   1  -1   2     6753.38     6973.14     94.78 o
   2  -1   2     1328.15     1341.19     52.89 o
   3  -1   2     6757.94     7131.88    113.43 o
   4  -1   2     7961.69     8694.37    136.23 o
   5  -1   2      920.51     1013.15     36.28 o
   6  -1   2        5.73      -21.64     21.64 o
   7  -1   2     3469.59     3345.31     81.09 o
   8  -1   2       47.18      104.17     34.86 o
   9  -1   2     1341.37     1391.61     74.42 o
  10  -1   2      112.66        6.11     58.78 o
  11  -1   2       84.16       82.27     67.23 o
  12  -1   2       32.33       90.02     70.66 o
  13  -1   2       13.76       50.84     76.73 o
 -13   0   2      376.91      493.01    110.93 o
 -12   0   2       63.69      111.87     82.79 o
 -11   0   2       98.53      146.17     76.91 o
 -10   0   2      280.06      218.85     70.81 o
  -9   0   2     2918.82     2831.37     79.32 o
  -8   0   2      237.55      299.04     33.49 o
  -7   0   2     3062.28     3043.58     96.44 o
  -6   0   2      198.93      198.96     25.43 o
  -5   0   2       49.81       15.62     19.96 o
  -4   0   2     3442.62     3280.76     82.56 o
  -3   0   2     8218.06     8609.32    134.53 o
  -2   0   2     2334.46     2078.49     48.55 o
  -1   0   2     1304.42     1380.68     60.64 o
   0   0   2     7418.81     8138.46     97.22 o
   1   0   2     3593.15     3784.97     83.22 o
   2   0   2       20.09       56.39     21.72 o
   3   0   2     5522.67     5341.12     88.26 o
   4   0   2     5486.79     5472.08     87.71 o
   5   0   2     1111.64     1061.91     36.34 o
   6   0   2      407.29      393.63     28.46 o
   7   0   2     5832.36     6015.29    130.17 o
   8   0   2      428.85      444.39     55.84 o
   9   0   2       40.53      -11.68     54.43 o
  10   0   2      886.55      837.87     96.04 o
  11   0   2       10.44      -51.12     51.12 o
  12   0   2       20.02      -38.01     60.61 o
  13   0   2      371.76      422.86     94.34 o
 -13   1   2       17.31      -69.87     74.56 o
 -12   1   2      102.63      -29.41     67.56 o
 -11   1   2      238.23      317.48     46.43 o
 -10   1   2      499.17      432.64     98.81 o
  -9   1   2      126.09       73.19     53.97 o
  -8   1   2     3698.12     3198.11    125.81 o
  -7   1   2        9.03       36.98     23.52 o
  -6   1   2     2536.81     2355.01     76.45 o
  -5   1   2     3077.02     2914.69     63.67 o
  -4   1   2      350.87      334.63     28.48 o
  -3   1   2     8691.67     8660.17    123.22 o
  -2   1   2     4264.90     3889.51     69.21 o
  -1   1   2      719.59      622.37     23.43 o
   0   1   2    10612.71    10764.63    133.59 o
   1   1   2    10552.43    10548.46    133.62 o
   2   1   2     4000.44     4083.50    178.26 o
   3   1   2    10715.35    10105.11    369.25 o
   4   1   2     3079.72     3143.07     66.64 o
   5   1   2     2943.60     2743.20     68.15 o
   6   1   2     5806.70     5484.30    116.95 o
   7   1   2      329.43      373.87     39.36 o
   8   1   2     1073.47      950.87     61.02 o
   9   1   2      587.38      583.35     62.11 o
  10   1   2       66.31      102.09     49.15 o
  11   1   2      216.19      328.37     70.95 o
  12   1   2      688.07      777.97    102.19 o
  13   1   2       54.74      147.15     79.31 o
 -13   2   2      201.42       97.59     93.03 o
 -12   2   2      394.53      440.43     64.70 o
 -11   2   2       34.36       97.88     57.17 o
 -10   2   2      748.60      810.73     81.37 o
  -9   2   2       70.70       34.15     57.79 o
  -8   2   2       46.06       13.27     40.51 o
  -7   2   2     2178.13     2226.15     77.60 o
  -6   2   2      291.23      263.26     35.37 o
  -5   2   2      748.44      772.30     42.66 o
  -4   2   2    10525.84    10986.58    173.10 o
  -3   2   2      309.13      288.47     36.99 o
  -2   2   2     7061.08     7726.23    111.65 o
  -1   2   2      476.45      449.75     18.58 o
   0   2   2      840.92      740.29     22.08 o
   1   2   2     1545.77     1227.79     90.91 o
   2   2   2    48260.74    46980.28   1476.44 o
   3   2   2      951.50     1065.84    101.35 o
   4   2   2     9941.12     9625.49    365.35 o
   5   2   2     1226.35     1119.82    112.20 o
   6   2   2     1431.67     1545.22     66.21 o
   7   2   2     3734.46     3721.12     91.29 o
   8   2   2      431.53      369.07     42.06 o
   9   2   2      138.66      168.24     42.17 o
  10   2   2     2035.84     1850.09     93.81 o
  11   2   2       13.09      -26.92     47.41 o
  12   2   2      511.77      633.49     90.02 o
  13   2   2      564.50      582.79     96.83 o
 -13   3   2       15.32      106.54    137.03 o
 -12   3   2      347.55      376.56     77.66 o
 -11   3   2       74.86      150.57     64.88 o
 -10   3   2      108.32       50.47     58.34 o
  -9   3   2     1108.01      986.00     89.18 o
  -8   3   2        1.13      -26.07     43.29 o
  -7   3   2      110.94       49.14     36.68 o
  -6   3   2     1324.95     1482.28     65.70 o
  -5   3   2     1166.03     1497.88     51.81 o
  -4   3   2     6702.16     6730.96    125.91 o
  -3   3   2     7216.35     7277.27    124.31 o
  -2   3   2        1.10        5.08     18.31 o
  -1   3   2       48.61       63.60     19.00 o
   0   3   2       11.10       25.53     20.43 o
   1   3   2      619.44      495.76     20.23 o
   2   3   2     1284.94     1208.34    122.82 o
   3   3   2     6413.27     5979.98    260.25 o
   4   3   2     2598.81     2871.63    172.62 o
   5   3   2     5384.75     5234.52    254.23 o
   6   3   2      486.75      503.30     99.00 o
   7   3   2      654.81      705.19    119.72 o
   8   3   2      513.77      471.24     39.23 o
   9   3   2      108.17      102.95     41.49 o
  10   3   2     1166.26     1112.85     72.91 o
  11   3   2      382.84      336.31     55.97 o
  12   3   2       31.77       31.34     57.98 o
  13   3   2      324.97      448.18     89.04 o
 -13   4   2      563.97      655.24    132.68 o
 -12   4   2       10.78      -36.46    118.78 o
 -11   4   2     1024.47      896.71     95.31 o
 -10   4   2      607.60      657.94     97.99 o
  -9   4   2      421.58      383.87     76.75 o
  -8   4   2     1008.66      971.51     72.57 o
  -7   4   2      199.48      179.53     54.05 o
  -6   4   2       98.83      105.10     39.38 o
  -5   4   2     4371.35     4206.99     97.79 o
  -4   4   2      100.26       96.08     25.84 o
  -3   4   2    10262.53    10154.41    150.03 o
  -2   4   2     1684.18     1505.36     39.12 o
  -1   4   2     1332.02     1397.18     43.76 o
   0   4   2       38.42       -3.41     13.76 o
   1   4   2    11034.92    10686.54    187.41 o
   2   4   2       42.13       26.12     56.99 o
   3   4   2     4773.33     4347.08    223.41 o
   4   4   2     2196.55     2149.44    156.74 o
   5   4   2      586.21      348.06     94.16 o
   6   4   2     4868.96     4892.34    264.71 o
   7   4   2      251.84      354.31    109.19 o
   8   4   2      647.51      609.57     82.25 o
   9   4   2      167.72      158.51     34.45 o
  10   4   2       92.27      132.03     62.17 o
  11   4   2     1637.76     1672.16     86.46 o
  12   4   2      651.55      731.59     88.38 o
  13   4   2        8.01       -4.79     62.49 o
 -12   5   2      424.34      395.19    145.28 o
 -11   5   2      761.57      704.01    157.49 o
 -10   5   2     1715.50     1772.09    159.72 o
  -9   5   2      193.16      103.98     88.73 o
  -8   5   2      286.13      206.14     56.18 o
  -7   5   2      903.26      956.26     72.05 o
  -6   5   2      748.12      741.49     55.07 o
  -5   5   2     2041.63     2339.49     67.89 o
  -4   5   2     7259.61     7399.37    124.45 o
  -3   5   2      124.53      132.71     23.93 o
  -2   5   2       84.97       88.45     19.14 o
  -1   5   2      312.13      338.75     24.42 o
   0   5   2       35.31        2.73     13.31 o
   1   5   2     1173.86     1218.94     27.87 o
   2   5   2    12087.04    11995.28    208.72 o
   3   5   2       63.26      203.49     84.71 o
   4   5   2    11980.77    12282.36    496.25 o
   5   5   2      894.56      734.08    118.49 o
   6   5   2      525.33      495.40    122.58 o
   7   5   2       11.82       24.67    100.78 o
   8   5   2       83.52      -96.04    108.63 o
   9   5   2        2.86       -3.86     44.85 o
  10   5   2     1731.40     1775.00     92.59 o
  11   5   2        3.99       -4.38     48.11 o
  12   5   2     1010.93      967.17     95.43 o
  13   5   2       38.76       61.13     66.15 o
 -12   6   2      635.27      388.98    156.74 o
 -11   6   2       20.17     -117.65    117.65 o
 -10   6   2      224.20      188.74    137.85 o
  -9   6   2      686.08      620.37     94.37 o
  -8   6   2        0.93       -0.40     46.19 o
  -7   6   2      653.90      633.45     70.70 o
  -6   6   2      133.33       53.04     40.07 o
  -5   6   2       27.79       37.88     31.10 o
  -4   6   2     6089.80     6037.98    112.59 o
  -3   6   2     4836.21     4993.52    124.96 o
  -2   6   2       50.18       84.77     21.01 o
  -1   6   2     1520.19     1420.37     45.76 o
   0   6   2     2109.61     2267.72     45.89 o
   1   6   2     1366.00     1611.82     33.65 o
   2   6   2     4657.83     4770.67    101.70 o
   3   6   2     4418.33     4496.68     90.47 o
   4   6   2     5777.91     5557.40    306.43 o
   5   6   2      590.13      587.91    131.23 o
   6   6   2       21.25      -46.70     96.22 o
   7   6   2      124.27      -21.14    102.24 o
   8   6   2     1100.87     1251.24    181.03 o
   9   6   2      509.42      597.30     46.11 o
  10   6   2      858.29      923.51     69.45 o
  11   6   2     1259.04     1338.76     72.30 o
  12   6   2      149.94      115.82     61.08 o
 -12   7   2      263.59      280.68    155.99 o
 -11   7   2      697.06      485.96    168.44 o
 -10   7   2       13.20      233.18    149.27 o
  -9   7   2      185.53       99.10     81.47 o
  -8   7   2      655.10      713.43     98.54 o
  -7   7   2      168.61      211.00     78.37 o
  -6   7   2      262.38      217.58     75.00 o
  -5   7   2     4273.56     4039.84    102.93 o
  -4   7   2      162.18      173.37     34.19 o
  -3   7   2     6337.11     6173.10    115.86 o
  -2   7   2      203.38      136.74     27.91 o
  -1   7   2     1210.04     1270.68     46.71 o
   0   7   2     1445.31     1234.65     37.90 o
   1   7   2     6278.94     6109.91     86.17 o
   2   7   2     2603.67     2456.51     94.19 o
   3   7   2    13819.88    13015.06    244.75 o
   4   7   2      411.45      383.98     26.25 o
   5   7   2     1445.20     1223.33    171.16 o
   6   7   2     1432.58     1552.36    203.21 o
   7   7   2       71.47      209.69    134.14 o
   8   7   2      473.61      364.13    148.00 o
   9   7   2     1139.43     1109.03     57.67 o
  10   7   2       32.25       20.50     67.83 o
  11   7   2     1576.45     1679.55    118.97 o
  12   7   2      289.86      268.56     67.80 o
 -11   8   2      357.43      234.59    163.46 o
 -10   8   2      265.25      359.12     95.33 o
  -9   8   2       75.17       78.27     77.24 o
  -8   8   2        0.28     -142.12    155.87 o
  -7   8   2     1122.48     1056.73    115.53 o
  -6   8   2       19.16       25.27     86.29 o
  -5   8   2     4443.99     4454.71    141.61 o
  -4   8   2     4699.49     4575.79    121.98 o
  -3   8   2        2.34      -36.85     36.85 o
  -2   8   2     2347.95     2422.09     71.01 o
  -1   8   2      323.02      317.26     32.94 o
   0   8   2       87.01      165.16     23.63 o
   1   8   2     1534.92     1676.03     41.97 o
   2   8   2     3283.84     3256.75     94.41 o
   3   8   2     4083.66     4323.56    115.49 o
   4   8   2     6101.10     6050.98    132.50 o
   5   8   2      124.14       95.25     25.93 o
   6   8   2     2509.67     2478.17     69.52 o
   7   8   2     1294.24     1324.47     51.48 o
   8   8   2      136.05      115.04     26.03 o
   9   8   2      542.20      643.04     42.89 o
  10   8   2      352.87      387.65    163.01 o
  11   8   2       20.08       77.91     56.60 o
 -11   9   2       70.20     -106.56    146.50 o
 -10   9   2      105.97      106.64     85.09 o
  -9   9   2      236.55      274.84    106.56 o
  -8   9   2      522.25      547.50     99.61 o
  -7   9   2      219.92      148.35     79.05 o
  -6   9   2      833.14      799.75    102.66 o
  -5   9   2      478.00      504.38    140.84 o
  -4   9   2     2158.41     2126.84     90.97 o
  -3   9   2      379.77      486.22     60.62 o
  -2   9   2       21.29       41.25     41.51 o
  -1   9   2      642.52      534.58     47.86 o
   0   9   2     1253.28     1310.26     52.32 o
   1   9   2      391.06      368.96     31.62 o
   2   9   2     2974.99     2918.89     96.78 o
   3   9   2     1767.87     1849.25     76.00 o
   4   9   2     1583.47     1513.21     67.03 o
   5   9   2     1884.67     1899.20     71.14 o
   6   9   2        7.34       15.89     27.32 o
   7   9   2      121.98      156.45     35.17 o
   8   9   2      273.25      349.77     37.06 o
   9   9   2        3.20       33.87     32.67 o
  10   9   2      946.93     1072.09    223.45 o
  11   9   2      463.93      551.67    157.51 o
 -10  10   2        1.08       17.68     94.44 o
  -9  10   2        0.41        7.80     84.87 o
  -8  10   2      138.47      266.60    152.02 o
  -7  10   2       75.70      -66.62     66.62 o
  -6  10   2      288.47      238.91    111.42 o
  -5  10   2     1035.53     1080.23     82.73 o
  -4  10   2       14.40       -3.38     59.35 o
  -3  10   2        1.69      -18.06     44.31 o
  -2  10   2      433.62      391.28     52.76 o
  -1  10   2       16.91      -42.36     42.36 o
   0  10   2      758.92      763.63     61.74 o
   1  10   2      315.16      348.28     42.70 o
   2  10   2      215.56      247.48     46.46 o
   3  10   2     1867.02     1940.28     85.95 o
   4  10   2       25.48       11.95     34.16 o
   5  10   2       83.44       98.34     35.90 o
   6  10   2      539.64      500.88     44.59 o
   7  10   2      206.35      232.43     44.70 o
   8  10   2      115.47      142.14     45.33 o
   9  10   2      403.20      441.34     48.00 o
  10  10   2        3.58       61.11     48.91 o
  -9  11   2      265.88      131.27    106.28 o
  -8  11   2      119.54       77.30     89.12 o
  -7  11   2      370.39      402.59    138.79 o
  -6  11   2       54.78       92.93     78.56 o
  -5  11   2       47.63       37.51    124.70 o
  -4  11   2       37.30      119.21     99.04 o
  -3  11   2        5.14       11.11     44.50 o
  -2  11   2      978.47      966.26     82.40 o
  -1  11   2      298.91      382.91     69.84 o
   0  11   2       16.93       14.57     43.27 o
   1  11   2     1074.61     1171.98     64.09 o
   2  11   2      122.08      190.21     65.61 o
   3  11   2      298.24      333.14     64.96 o
   4  11   2       37.92       -6.14     46.18 o
   5  11   2      303.60      398.99     63.94 o
   6  11   2      125.11      171.57     53.50 o
   7  11   2      226.59      236.46     54.45 o
   8  11   2        1.72       26.71     45.64 o
   9  11   2      441.44      578.61     70.42 o
  -8  12   2       50.09       -6.17     87.89 o
  -7  12   2      273.14      158.07     93.61 o
  -6  12   2      367.44      425.61    101.65 o
  -5  12   2       10.28      -18.10     96.41 o
  -4  12   2      216.82      385.08     81.72 o
  -3  12   2      229.34      309.80    108.56 o
  -2  12   2       95.72       65.01     89.20 o
  -1  12   2      737.30      742.08     70.55 o
   0  12   2      465.04      425.78     55.43 o
   1  12   2      518.13      427.63     43.98 o
   2  12   2      677.31      788.97     94.04 o
   3  12   2        9.83       37.45     55.38 o
   4  12   2      321.34      336.98     71.21 o
   5  12   2      200.90      271.20     66.93 o
   6  12   2       54.66       56.77     55.52 o
   7  12   2      316.47      381.55     71.49 o
   8  12   2      554.00      701.08     82.90 o
  -7  13   2       86.32      -12.88     86.74 o
  -6  13   2      436.04      464.35    101.11 o
  -5  13   2       55.90        0.33     90.77 o
  -4  13   2      147.46      342.02     99.42 o
  -3  13   2      537.21      455.44     87.13 o
  -2  13   2     2190.56     2154.03    135.48 o
  -1  13   2      113.61       64.83     52.16 o
   0  13   2     1436.35     1565.05     86.89 o
   1  13   2      779.78      821.76    127.84 o
   2  13   2       91.92      113.68     85.04 o
   3  13   2      145.02      207.17     75.50 o
   4  13   2        6.87       29.37     61.82 o
   5  13   2       34.83       88.89    109.24 o
   6  13   2      715.70      805.61     94.43 o
   7  13   2       59.84      120.20     64.45 o
  -5  14   2       32.78       42.05    102.99 o
  -4  14   2      402.35      422.20    117.65 o
  -3  14   2      466.18      410.53    112.86 o
  -2  14   2      496.33      477.82    170.04 o
  -1  14   2     1054.69     1084.29    100.57 o
   0  14   2      185.45      246.32     55.87 o
   1  14   2      615.33      962.79    120.40 o
   2  14   2      169.62      230.65     85.75 o
   3  14   2       16.47       -5.90     93.22 o
   4  14   2      212.61      274.82     83.68 o
   5  14   2      419.17      481.70    170.11 o
  -1  15   2      996.43     1035.44    141.63 o
   0  15   2       33.59       53.50     50.81 o
   1  15   2        0.09     -101.11    101.11 o
  -3 -13   3      788.70      846.48    181.38 o
  -2 -13   3       34.12      191.10     69.63 o
  -1 -13   3      365.66      317.72    129.25 o
   0 -13   3      158.10      187.27     76.67 o
   1 -13   3       12.23       53.18     71.86 o
   2 -13   3      199.59      358.66     91.93 o
   3 -13   3      232.04      145.51     83.46 o
   4 -13   3        2.41       87.65     86.13 o
  -5 -12   3      183.01      326.30     84.03 o
  -4 -12   3        3.95      -54.94     54.94 o
  -3 -12   3     1312.83     1273.62    172.53 o
  -2 -12   3     1260.61     1226.80     78.09 o
  -1 -12   3      144.87       84.71     51.69 o
   0 -12   3      503.96      611.31     91.82 o
   1 -12   3      159.66      192.21     78.16 o
   2 -12   3        1.17       42.03     70.98 o
   3 -12   3      846.52      858.46    114.59 o
   4 -12   3       37.80       23.94     63.52 o
   5 -12   3      671.32      590.24    116.47 o
   6 -12   3      633.66      636.85    157.44 o
  -7 -11   3      184.73      220.40     72.61 o
  -6 -11   3       51.53       53.98     90.09 o
  -5 -11   3       93.90      148.93     67.01 o
  -4 -11   3     2263.83     2223.36    171.38 o
  -3 -11   3      213.22      171.28     38.05 o
  -2 -11   3     2288.29     2087.60    179.64 o
  -1 -11   3     1252.77     1057.45     85.25 o
   0 -11   3      193.40      175.38     60.88 o
   1 -11   3      809.53      685.97    112.48 o
   2 -11   3      178.78      113.37     89.60 o
   3 -11   3      594.22      520.23     88.82 o
   4 -11   3     1750.23     1769.56    110.93 o
   5 -11   3      297.14      269.32     71.88 o
   6 -11   3      651.86      650.86    106.53 o
   7 -11   3      604.12      771.05    114.44 o
   8 -11   3       14.67      -44.53     84.20 o
  -8 -10   3        0.05       28.14     68.60 o
  -7 -10   3       12.35       85.95     58.66 o
  -6 -10   3      254.08      203.21     64.47 o
  -5 -10   3      282.46      347.35     75.20 o
  -4 -10   3     1084.65     1216.80    123.10 o
  -3 -10   3     1435.68     1388.99     84.31 o
  -2 -10   3       38.32       30.44     43.38 o
  -1 -10   3     1535.25     1670.89     99.01 o
   0 -10   3      152.63      129.14     54.78 o
   1 -10   3      366.80      403.43    133.83 o
   2 -10   3      366.06      479.96     76.27 o
   3 -10   3      581.06      384.42     77.40 o
   4 -10   3      281.75      284.13     76.42 o
   5 -10   3     1096.63     1164.87    206.71 o
   6 -10   3      451.70      373.27     90.56 o
   7 -10   3      465.76      313.49    114.71 o
   8 -10   3      292.69      247.59     92.85 o
   9 -10   3       28.43      -71.25    133.51 o
  -9  -9   3      250.21      729.90    183.85 o
  -8  -9   3      239.88      350.61     71.78 o
  -7  -9   3      316.70      374.32     71.27 o
  -6  -9   3       13.59       -8.16     47.99 o
  -5  -9   3      127.03      218.57     67.75 o
  -4  -9   3       23.02      -35.29     51.73 o
  -3  -9   3     1052.40     1056.96     67.82 o
  -2  -9   3      205.86      163.97     49.27 o
  -1  -9   3      455.84      473.97     94.30 o
   0  -9   3       38.76       97.32     51.08 o
   1  -9   3       94.69       93.43     48.07 o
   2  -9   3      362.19      295.78     60.16 o
   3  -9   3     1495.11     1825.28    263.63 o
   4  -9   3      128.68      129.59     67.85 o
   5  -9   3      403.09      420.73     82.07 o
   6  -9   3      594.79      512.56    145.09 o
   7  -9   3       17.59       -2.06     73.49 o
   8  -9   3       92.86      153.17     82.97 o
   9  -9   3      238.37      242.84    186.08 o
  10  -9   3      110.82      -38.29    132.35 o
 -10  -8   3      471.70      437.19     79.00 o
  -9  -8   3        5.92       19.57     53.85 o
  -8  -8   3      164.54      202.63     63.43 o
  -7  -8   3     1086.66     1110.95     93.12 o
  -6  -8   3      158.13      169.43     61.88 o
  -5  -8   3      776.82      639.32     84.90 o
  -4  -8   3     2350.07     2211.18    143.02 o
  -3  -8   3      468.02      405.33     50.22 o
  -2  -8   3      210.53      135.95     48.46 o
  -1  -8   3      228.86      186.26     42.75 o
   0  -8   3       31.70       21.40     38.17 o
   1  -8   3     2696.45     2613.91     99.69 o
   2  -8   3      913.10      903.90     85.91 o
   3  -8   3      381.61      328.05     95.98 o
   4  -8   3      812.99      735.46     85.58 o
   5  -8   3      523.11      508.80    127.07 o
   6  -8   3      315.33      308.52     76.81 o
   7  -8   3      750.12      825.38    100.07 o
   8  -8   3       90.90      108.02     74.87 o
   9  -8   3      553.07      518.97    102.78 o
  10  -8   3      844.09     1011.29    173.28 o
  11  -8   3      105.13      -17.34    134.70 o
 -10  -7   3       46.86       90.70     70.38 o
  -9  -7   3      672.40      590.36     78.04 o
  -8  -7   3      593.43      519.18     84.34 o
  -7  -7   3      814.86      896.93     92.93 o
  -6  -7   3      901.73      950.77     95.05 o
  -5  -7   3      552.52      454.24     74.47 o
  -4  -7   3     1356.30     1320.69     48.88 o
  -3  -7   3     1537.94     1543.07    149.36 o
  -2  -7   3       86.57      110.21     47.21 o
  -1  -7   3      638.14      653.60     71.34 o
   0  -7   3     4822.39     4868.52    126.00 o
   1  -7   3      404.53      446.42     47.97 o
   2  -7   3     2984.68     2947.92    101.73 o
   3  -7   3      572.99      520.01     58.42 o
   4  -7   3      205.54      313.93     72.14 o
   5  -7   3      333.78      438.77     87.72 o
   6  -7   3     1045.79      942.25    128.69 o
   7  -7   3      296.61      318.71     78.99 o
   8  -7   3      527.51      643.27     91.55 o
   9  -7   3       19.74       93.85     75.13 o
  10  -7   3      736.04      702.46    146.45 o
  11  -7   3      363.89      169.19    136.96 o
 -11  -6   3      430.03      387.57     93.03 o
 -10  -6   3       67.57      142.77     61.30 o
  -9  -6   3      240.39      183.89     60.19 o
  -8  -6   3      662.99      645.32     74.91 o
  -7  -6   3      732.50      709.18     85.42 o
  -6  -6   3     1084.86     1009.51     93.99 o
  -5  -6   3     2166.82     2066.76    100.56 o
  -4  -6   3       13.04       10.34     22.53 o
  -3  -6   3     1039.40     1000.92     53.03 o
  -2  -6   3      586.77      701.84     36.06 o
  -1  -6   3      218.44      192.05     30.79 o
   0  -6   3     1938.01     1929.84     63.35 o
   1  -6   3     1705.55     1720.96     62.48 o
   2  -6   3        5.40       43.98     28.50 o
   3  -6   3     1537.23     1578.42     68.38 o
   4  -6   3      156.20      136.21     37.89 o
   5  -6   3      577.10      588.55     62.15 o
   6  -6   3      609.17      707.60     67.89 o
   7  -6   3      647.83      735.97     71.85 o
   8  -6   3     1314.50     1462.78    110.94 o
   9  -6   3      831.06      867.42    146.22 o
  10  -6   3        1.88      -72.40     99.70 o
  11  -6   3      158.69       40.27    120.04 o
  12  -6   3       18.35     -118.54    118.54 o
 -12  -5   3      505.33      617.42    114.27 o
 -11  -5   3      147.46      150.87     80.72 o
 -10  -5   3        9.91       84.06     97.16 o
  -9  -5   3       83.30       68.79     50.45 o
  -8  -5   3      446.95      451.61     78.60 o
  -7  -5   3     5309.82     4842.75    166.23 o
  -6  -5   3       98.91       72.04     47.90 o
  -5  -5   3     3836.26     3750.52    166.04 o
  -4  -5   3      586.39      512.87     29.79 o
  -3  -5   3      554.67      623.05     31.66 o
  -2  -5   3     2716.88     2631.51     59.48 o
  -1  -5   3      468.55      426.89     33.11 o
   0  -5   3       62.12       81.48     24.65 o
   1  -5   3     5777.78     5655.47    111.03 o
   2  -5   3      143.60       66.52     27.55 o
   3  -5   3     3129.83     2965.93     79.52 o
   4  -5   3     1193.01     1155.99     55.40 o
   5  -5   3      130.08      113.51     38.53 o
   6  -5   3      185.67      239.17     51.51 o
   7  -5   3     1380.07     1374.10     82.46 o
   8  -5   3       89.05       88.57     63.73 o
   9  -5   3     2274.36     2421.68    410.24 o
  10  -5   3      414.16      503.41     81.52 o
  11  -5   3       46.79       65.68    120.47 o
  12  -5   3      131.42      256.63    130.43 o
 -12  -4   3      624.42      570.58    108.91 o
 -11  -4   3      150.50      183.99     80.81 o
 -10  -4   3        3.58      -26.26     94.84 o
  -9  -4   3     1129.27     1209.51     90.78 o
  -8  -4   3      918.89      906.19     95.57 o
  -7  -4   3     2061.03     2064.56    154.25 o
  -6  -4   3      449.33      390.59     55.80 o
  -5  -4   3        2.55      -24.23     24.23 o
  -4  -4   3     2065.03     2239.21     55.57 o
  -3  -4   3     3097.45     3273.68     64.98 o
  -2  -4   3      184.56      105.37     24.39 o
  -1  -4   3     3473.05     3614.04     77.82 o
   0  -4   3     7606.95     7458.52    115.40 o
   1  -4   3     4092.27     4408.72     94.53 o
   2  -4   3     4003.37     4136.73     89.40 o
   3  -4   3      335.77      346.22     40.84 o
   4  -4   3      163.66      187.67     41.21 o
   5  -4   3     1352.30     1405.75     94.77 o
   6  -4   3      512.76      493.96     52.88 o
   7  -4   3     1491.45     1500.03     80.26 o
   8  -4   3     3577.59     3993.35    128.33 o
   9  -4   3        3.86      -46.08     55.89 o
  10  -4   3      271.86      358.07     71.70 o
  11  -4   3        5.42       48.75     62.93 o
  12  -4   3       64.40       -8.74     59.55 o
  13  -4   3      237.71      238.21     93.03 o
 -12  -3   3        1.70       35.14     76.82 o
 -11  -3   3      130.31      221.06     80.91 o
 -10  -3   3       35.26       69.96     65.45 o
  -9  -3   3      487.71      526.08     66.57 o
  -8  -3   3     3466.00     3084.00    163.13 o
  -7  -3   3     1822.61     1786.88    151.50 o
  -6  -3   3     1104.41      980.97     46.03 o
  -5  -3   3      753.50      772.28     36.04 o
  -4  -3   3      785.70      906.32     35.26 o
  -3  -3   3     1188.65     1344.64     44.21 o
  -2  -3   3     3534.60     3660.79     76.32 o
  -1  -3   3      467.65      425.04     28.66 o
   0  -3   3     9637.69     9801.99    139.50 o
   1  -3   3     2248.30     2196.20     57.30 o
   2  -3   3     2441.28     2232.57     60.49 o
   3  -3   3     2800.22     2760.90     68.83 o
   4  -3   3      841.24      917.16     39.33 o
   5  -3   3     2918.40     3046.18     78.69 o
   6  -3   3     3880.28     4044.97    120.80 o
   7  -3   3      625.05      696.08     69.82 o
   8  -3   3     3240.77     3318.79    111.67 o
   9  -3   3     1081.54     1147.17     89.81 o
  10  -3   3        0.78       22.37     54.03 o
  11  -3   3      228.71      286.88     66.83 o
  12  -3   3       50.09       59.47     56.91 o
  13  -3   3       30.70      134.42     87.72 o
 -12  -2   3        5.74        0.94     74.05 o
 -11  -2   3        1.41       55.39     71.60 o
 -10  -2   3      202.87      145.60     69.11 o
  -9  -2   3      634.57      700.87    132.24 o
  -8  -2   3      903.19      720.03     88.33 o
  -7  -2   3      637.97      648.53     50.65 o
  -6  -2   3       15.59       -2.14     23.79 o
  -5  -2   3     4167.98     3912.57     72.76 o
  -4  -2   3     4942.52     4653.47     81.34 o
  -3  -2   3     1291.40     1281.51     46.12 o
  -2  -2   3     1089.84     1054.09     52.06 o
  -1  -2   3     4316.87     4304.01     81.67 o
   0  -2   3     1027.16     1073.20     48.12 o
   1  -2   3     8428.47     7793.83    126.48 o
   2  -2   3     1732.93     1666.58     47.39 o
   3  -2   3      324.61      362.84     26.13 o
   4  -2   3      821.80      717.95     40.61 o
   5  -2   3     1375.43     1321.00     55.97 o
   6  -2   3     4943.08     4953.76    121.35 o
   7  -2   3     3437.07     3569.35     80.95 o
   8  -2   3      178.89      176.99     55.09 o
   9  -2   3     1548.82     1385.22     88.84 o
  10  -2   3      318.28      351.13     60.31 o
  11  -2   3        0.24       -8.13     63.66 o
  12  -2   3      169.39      205.18     83.77 o
  13  -2   3      756.69     1053.15    133.15 o
 -13  -1   3      100.05      232.71     96.55 o
 -12  -1   3      136.19      186.20     82.93 o
 -11  -1   3      859.09      942.04    120.14 o
 -10  -1   3       65.36       39.47     65.12 o
  -9  -1   3     2578.67     2813.19    171.02 o
  -8  -1   3     1146.77     1021.70     51.17 o
  -7  -1   3      839.04      910.89     51.84 o
  -6  -1   3     1635.64     1706.59     50.95 o
  -5  -1   3      675.94      651.05     33.42 o
  -4  -1   3      333.45      339.12     25.43 o
  -3  -1   3        2.10       23.17     20.30 o
  -2  -1   3     4610.06     4864.85     89.83 o
  -1  -1   3    23416.54    24980.77    342.92 o
   0  -1   3     7146.65     7670.02    111.47 o
   1  -1   3     6924.30     6891.79    100.17 o
   2  -1   3    25083.48    25650.85    422.10 o
   3  -1   3     1300.49     1267.10     41.36 o
   4  -1   3      460.43      485.11     30.82 o
   5  -1   3      183.49      142.73     25.29 o
   6  -1   3      669.68      612.85     36.29 o
   7  -1   3     3353.87     3477.18     74.19 o
   8  -1   3     1154.53     1215.78     54.67 o
   9  -1   3       65.73      -28.52     61.03 o
  10  -1   3       81.02       -9.73     63.66 o
  11  -1   3      303.88      347.50     82.50 o
  12  -1   3       54.06       35.05     70.24 o
  13  -1   3      549.43      580.44    105.10 o
 -13   0   3      156.59      146.78     96.41 o
 -12   0   3      105.28      -69.49     69.49 o
 -11   0   3      676.03      609.86    104.45 o
 -10   0   3       31.85      123.28     69.28 o
  -9   0   3        9.45       27.82     66.18 o
  -8   0   3     5160.66     4800.66    182.65 o
  -7   0   3      496.03      576.73     65.52 o
  -6   0   3     7336.42     7391.74    127.74 o
  -5   0   3     1681.66     1535.81     55.52 o
  -4   0   3      789.59      835.68     40.88 o
  -3   0   3     1050.63      951.92     40.31 o
  -2   0   3     1944.76     1972.75     72.41 o
  -1   0   3     6393.39     6935.10    103.57 o
   0   0   3     3463.75     3455.99     58.17 o
   1   0   3     1659.52     1833.55     66.88 o
   2   0   3    10298.84    10504.83    153.21 o
   3   0   3     3854.28     3781.34     62.67 o
   4   0   3     2032.44     1915.30     70.35 o
   5   0   3       17.69       32.76     18.92 o
   6   0   3     5075.27     4997.85    100.61 o
   7   0   3      609.77      549.46     57.68 o
   8   0   3     1123.57     1137.30     73.95 o
   9   0   3       47.77       38.36     49.30 o
  10   0   3      229.14      188.74     72.45 o
  11   0   3        1.44       28.61     57.37 o
  12   0   3      261.07      394.90     86.83 o
  13   0   3       81.50       46.23     73.25 o
 -13   1   3      558.15      549.72    121.27 o
 -12   1   3      283.89      371.74    101.44 o
 -11   1   3        3.59      -17.54     86.19 o
 -10   1   3      630.32      636.85    122.91 o
  -9   1   3      476.90      360.14     67.78 o
  -8   1   3     1132.37     1227.32     88.08 o
  -7   1   3     1305.12     1258.32     61.23 o
  -6   1   3        7.52        8.11     22.65 o
  -5   1   3     4489.05     4614.15    100.01 o
  -4   1   3     4060.40     3921.08     85.64 o
  -3   1   3     1870.69     1889.26     69.39 o
  -2   1   3    20127.25    20282.40    293.55 o
  -1   1   3    27899.29    28249.03    379.96 o
   0   1   3     4739.41     5068.03    120.54 o
   1   1   3      224.44      313.86     18.49 o
   2   1   3     3760.27     3715.56     60.41 o
   3   1   3      122.03      124.47     22.45 o
   4   1   3     9113.64     8681.62    157.68 o
   5   1   3       99.80      140.27     28.03 o
   6   1   3     2653.79     2372.92     72.25 o
   7   1   3     1004.73     1019.45     72.46 o
   8   1   3      162.53       93.98     43.71 o
   9   1   3       19.62      -43.28     43.28 o
  10   1   3      420.58      417.63     74.14 o
  11   1   3        0.35      -30.59     52.11 o
  12   1   3      655.61      793.42     99.79 o
  13   1   3      489.49      612.44     98.95 o
 -13   2   3        0.43      -71.37     77.24 o
 -12   2   3      269.46      325.55     72.21 o
 -11   2   3      240.36      265.20     69.17 o
 -10   2   3      434.08      369.25     90.02 o
  -9   2   3     2151.06     1846.53    112.54 o
  -8   2   3      237.45      274.91     88.44 o
  -7   2   3      627.79      578.32     50.21 o
  -6   2   3     1070.02     1184.26     56.38 o
  -5   2   3      708.63      669.12     47.16 o
  -4   2   3     8480.26     9087.86    138.46 o
  -3   2   3     7076.21     7006.27    110.88 o
  -2   2   3        5.87       -1.97     32.25 o
  -1   2   3     4835.00     5364.41     82.78 o
   0   2   3      709.40      747.82     35.43 o
   1   2   3     1412.00     1665.60     33.03 o
   3   2   3     9924.95     9249.24    359.38 o
   4   2   3      984.68     1143.36    117.93 o
   5   2   3     7035.99     6930.38    300.70 o
   6   2   3     2518.37     2496.89     89.27 o
   7   2   3     1499.53     1506.76     58.41 o
   8   2   3      662.80      591.40     52.59 o
   9   2   3      875.48      764.85     55.66 o
  10   2   3       76.51       61.99     46.02 o
  11   2   3      178.40      170.98     58.82 o
  12   2   3       63.03        9.77     60.28 o
  13   2   3      419.60      593.98     94.06 o
 -13   3   3      241.71      493.15    107.83 o
 -12   3   3      122.15       41.50     65.68 o
 -11   3   3      815.01      831.59     92.18 o
 -10   3   3      181.59      137.19     75.79 o
  -9   3   3      402.53      644.09     83.83 o
  -8   3   3      238.60      240.01     54.07 o
  -7   3   3        0.29      -37.03     60.62 o
  -6   3   3     2465.06     2296.09     77.88 o
  -5   3   3     3196.97     3344.57     79.85 o
  -4   3   3      808.93      865.48     44.02 o
  -3   3   3     5571.26     5458.13    165.65 o
  -2   3   3     6007.84     6346.62    110.41 o
  -1   3   3       81.61       37.24     15.14 o
   0   3   3     5617.35     5522.60     85.16 o
   1   3   3      352.50      465.86     35.28 o
   2   3   3     1672.11     1541.46    134.75 o
   3   3   3    13574.70    13257.14    489.25 o
   4   3   3     1090.86     1174.80    120.66 o
   5   3   3      367.40      265.09     91.38 o
   6   3   3     6033.50     6067.70    298.07 o
   7   3   3       62.82       80.53     95.61 o
   8   3   3      636.74      629.94     41.96 o
   9   3   3      366.75      386.79     88.31 o
  10   3   3      386.98      426.41     53.11 o
  11   3   3      554.78      492.05     59.02 o
  12   3   3     1868.15     1841.83    129.16 o
  13   3   3       83.93       48.06     64.23 o
 -13   4   3       73.58      216.41    126.39 o
 -12   4   3     1508.45     1463.56    175.16 o
 -11   4   3      244.78      185.20    125.14 o
 -10   4   3     2042.37     2364.92    284.80 o
  -9   4   3      331.47      286.61     73.06 o
  -8   4   3        0.79       -6.00     65.12 o
  -7   4   3       64.25       -6.04     65.42 o
  -6   4   3      453.81      401.77     67.31 o
  -5   4   3      215.50      229.77     37.23 o
  -4   4   3     8596.12     8536.22    152.02 o
  -3   4   3     1552.55     1948.46     55.81 o
  -2   4   3     5489.90     5337.01     82.96 o
  -1   4   3      111.53       67.24     18.68 o
   0   4   3      671.34      680.85     30.15 o
   1   4   3    10047.35     9645.56    143.09 o
   2   4   3      210.63      239.81     78.89 o
   3   4   3     3953.92     3711.53    206.45 o
   4   4   3     8572.49     7536.99    332.18 o
   5   4   3      272.17      165.57     82.83 o
   6   4   3      555.58      559.68    118.02 o
   7   4   3     2221.41     2186.13    196.82 o
   8   4   3       69.53       52.01    122.07 o
   9   4   3       94.57       91.85     31.94 o
  10   4   3     1285.38     1267.51     74.11 o
  11   4   3       23.37      -56.09     59.55 o
  12   4   3     1716.90     1546.40    113.23 o
  13   4   3      423.16      387.57     79.31 o
 -12   5   3     1155.92     1065.60    174.22 o
 -11   5   3      453.51      385.65    143.96 o
 -10   5   3        3.23       65.64    123.71 o
  -9   5   3      826.47      945.59    101.53 o
  -8   5   3      296.43      282.83     56.71 o
  -7   5   3       49.15       97.42     50.51 o
  -6   5   3     3362.23     3541.82    114.00 o
  -5   5   3     1804.68     1766.80    119.76 o
  -4   5   3     3954.90     4039.20    119.50 o
  -3   5   3     1236.01     1275.06     48.04 o
  -2   5   3       99.78       65.98     19.96 o
  -1   5   3      326.76      391.64     27.12 o
   0   5   3      625.51      620.00     27.06 o
   1   5   3      752.77      868.03     22.90 o
   2   5   3     4029.83     4066.08     80.34 o
   3   5   3      924.96      802.30    111.73 o
   4   5   3     1056.44      903.88    129.30 o
   5   5   3      355.14      191.23     98.01 o
   6   5   3       15.54      -26.88     93.78 o
   7   5   3     1056.69     1006.17    158.71 o
   8   5   3      766.62      643.73    154.63 o
   9   5   3      255.50      339.56    141.56 o
  10   5   3      609.08      582.46     43.16 o
  11   5   3     1424.62     1445.23    132.57 o
  12   5   3       14.21      -57.74     57.74 o
  13   5   3      174.43      189.16     68.22 o
 -12   6   3       90.77      153.83    149.69 o
 -11   6   3     1307.42     1179.54    182.58 o
 -10   6   3      218.80       -4.04    134.94 o
  -9   6   3        4.76        3.68     69.06 o
  -8   6   3      919.45      845.22    102.30 o
  -7   6   3      254.25      227.96     54.83 o
  -6   6   3      984.76     1029.66     72.24 o
  -5   6   3      864.61      919.39     71.06 o
  -4   6   3       52.38       50.77     29.68 o
  -3   6   3     4989.88     4632.81     93.91 o
  -2   6   3     2192.07     2284.34     54.64 o
  -1   6   3        0.11      -14.69     21.08 o
   0   6   3     2380.50     2738.03     51.34 o
   1   6   3     1356.24     1395.57     30.10 o
   2   6   3      134.63       61.66     21.09 o
   3   6   3     6086.36     5893.38    306.01 o
   4   6   3       28.61       -0.99     78.18 o
   5   6   3      355.19      129.25    105.71 o
   6   6   3        1.41     -100.03    100.83 o
   7   6   3      132.01      -36.93    107.31 o
   8   6   3       36.74      -95.43     95.43 o
   9   6   3      247.06      439.77    146.83 o
  10   6   3        0.99       87.74     81.78 o
  11   6   3      511.22      566.12     49.07 o
  12   6   3      514.53      503.12     82.34 o
  13   6   3        1.85      -10.57     55.82 o
 -12   7   3      290.54      334.90    159.32 o
 -11   7   3      538.52      407.96    166.42 o
 -10   7   3      547.57      456.83    166.00 o
  -9   7   3        2.22       93.66     78.73 o
  -8   7   3      408.10      401.22     87.07 o
  -7   7   3     1238.27     1218.66    110.09 o
  -6   7   3      285.00      317.71     79.40 o
  -5   7   3     3358.32     3247.75    119.08 o
  -4   7   3     1643.55     1501.97     59.32 o
  -3   7   3      481.92      573.59     40.66 o
  -2   7   3      511.96      480.34     38.62 o
  -1   7   3       24.30       -2.65     22.73 o
   0   7   3       49.40       45.28     18.13 o
   1   7   3     1798.12     1560.65     35.38 o
   2   7   3     1903.93     1744.83     58.03 o
   3   7   3     2149.46     1991.96     56.68 o
   4   7   3     1208.32     1443.12    177.04 o
   5   7   3      613.80      591.72    146.78 o
   6   7   3      294.34      388.18    144.34 o
   7   7   3     1196.17     1157.55    179.29 o
   8   7   3      583.28      430.24    145.75 o
   9   7   3      164.47      103.51    126.90 o
  10   7   3      261.70      378.22    150.26 o
  11   7   3       39.13       58.14     74.83 o
  12   7   3      574.62      622.26     60.76 o
 -11   8   3      197.69     -105.24    143.11 o
 -10   8   3      205.83      159.71     95.93 o
  -9   8   3      140.19      103.87     84.15 o
  -8   8   3      205.37      156.66     74.73 o
  -7   8   3      590.94      656.61     95.49 o
  -6   8   3     2315.79     2492.23    135.16 o
  -5   8   3        7.90      -25.97     77.13 o
  -4   8   3     4335.00     4272.04    183.15 o
  -3   8   3     2927.25     2897.47     93.21 o
  -2   8   3       21.24        9.12     29.20 o
  -1   8   3      715.71      774.92     41.15 o
   0   8   3      945.11      942.27     39.33 o
   1   8   3      414.37      480.91     23.74 o
   2   8   3     7133.83     7600.39    162.51 o
   3   8   3      425.75      461.08     51.56 o
   4   8   3      977.50      948.86     76.83 o
   5   8   3     1524.85     1678.02    264.00 o
   6   8   3      302.00      111.54    128.22 o
   7   8   3        7.38        3.52    117.37 o
   8   8   3      966.32     1175.64    189.11 o
   9   8   3        0.11       32.89    126.53 o
  10   8   3     1853.81     1817.35    236.75 o
  11   8   3      884.46      939.73     83.71 o
  12   8   3       18.38      -69.73     72.43 o
 -11   9   3      577.22      351.16    175.39 o
 -10   9   3       80.42      -84.65     84.65 o
  -9   9   3       22.73      -11.62     79.73 o
  -8   9   3     1335.07     1427.31    202.17 o
  -7   9   3      831.95      783.41    101.40 o
  -6   9   3       17.00       33.03     67.86 o
  -5   9   3     3332.74     3222.06    127.40 o
  -4   9   3        6.85       19.21     48.33 o
  -3   9   3      948.37      834.70     68.91 o
  -2   9   3      790.42      850.18     59.07 o
  -1   9   3      196.95      207.49     41.80 o
   0   9   3     1916.71     1953.61     52.81 o
   1   9   3     3279.35     3316.05     66.33 o
   2   9   3     1162.42     1015.55     59.40 o
   3   9   3     2551.73     2589.71     85.37 o
   4   9   3      151.63      161.85     43.55 o
   5   9   3        4.48       11.98     32.22 o
   6   9   3     1716.98     1717.03     57.86 o
   7   9   3     1195.40     1344.74    135.10 o
   8   9   3      430.01      506.21    168.27 o
   9   9   3     1347.67     1416.82     73.36 o
  10   9   3      264.40      276.08     93.01 o
  11   9   3      340.39      505.06     61.57 o
 -10  10   3      180.22       68.85     96.98 o
  -9  10   3      154.82      254.08     93.86 o
  -8  10   3       78.31       95.75     94.16 o
  -7  10   3     1771.26     1801.74    132.23 o
  -6  10   3      389.37      300.45     82.83 o
  -5  10   3      607.31      647.40     80.10 o
  -4  10   3       34.84       75.51     55.50 o
  -3  10   3      836.33      736.92     64.12 o
  -2  10   3       76.88      172.79     46.97 o
  -1  10   3     3317.02     3081.85    111.45 o
   0  10   3       85.40       89.02     42.55 o
   1  10   3     1258.02     1159.64     45.11 o
   2  10   3      465.34      467.88     52.06 o
   3  10   3      278.98      234.27     41.76 o
   4  10   3       48.38       20.96     38.40 o
   5  10   3     1133.09     1087.22     59.01 o
   6  10   3       21.50       50.11     27.59 o
   7  10   3     1492.37     1533.40     84.98 o
   8  10   3        8.24       -9.48     26.00 o
   9  10   3      898.92     1043.95    103.73 o
  10  10   3      127.30      181.24     39.13 o
  -9  11   3      854.65      973.62    127.58 o
  -8  11   3      175.54      180.14     92.11 o
  -7  11   3      275.27      261.85     93.04 o
  -6  11   3       17.09      -69.08     69.08 o
  -5  11   3       24.86      -63.68     63.68 o
  -4  11   3       28.56       74.91     70.77 o
  -3  11   3     1119.82     1129.11     72.53 o
  -2  11   3       12.10      -11.49     47.26 o
  -1  11   3      820.24      809.39     69.05 o
   0  11   3      405.28      472.22     54.96 o
   1  11   3       20.95      -13.77     30.15 o
   2  11   3      882.04      926.03     88.38 o
   3  11   3       44.35       35.62     50.36 o
   4  11   3       70.83      119.48     46.51 o
   5  11   3       11.81       24.58     33.72 o
   6  11   3      131.77      142.06     42.68 o
   7  11   3      140.75      209.98     38.06 o
   8  11   3      417.43      492.33     45.84 o
   9  11   3       15.28       50.57     34.38 o
  -8  12   3      789.63      917.49    177.06 o
  -7  12   3       31.89      -78.09     78.09 o
  -6  12   3       99.68       62.74    110.44 o
  -5  12   3      221.83      219.93     86.78 o
  -4  12   3       16.34      -58.85    109.38 o
  -3  12   3      632.51      684.89     88.94 o
  -2  12   3      286.86      270.30     60.00 o
  -1  12   3        1.73      -25.65     86.78 o
   0  12   3     1031.77     1101.38     82.27 o
   1  12   3      571.15      625.03    101.42 o
   2  12   3      376.65      382.91     84.17 o
   3  12   3      207.65      197.00     72.45 o
   4  12   3      156.93      141.33     91.64 o
   5  12   3       47.90       84.67     57.51 o
   6  12   3      682.97      745.40     80.68 o
   7  12   3      568.26      617.11    115.21 o
   8  12   3      160.73      144.54    141.45 o
  -7  13   3      811.29      760.13    119.73 o
  -6  13   3       13.09      -32.70     76.04 o
  -5  13   3      679.25      598.20    126.72 o
  -4  13   3      439.40      379.53     86.55 o
  -3  13   3      231.09       91.95     71.41 o
  -2  13   3      360.38      367.64     67.66 o
  -1  13   3     1943.76     1920.48     99.62 o
   0  13   3      169.36      259.28     67.62 o
   1  13   3      697.42      880.27    108.03 o
   2  13   3      511.66      373.85     86.28 o
   3  13   3       67.73      148.41     70.48 o
   4  13   3       24.11       62.33     63.91 o
   5  13   3      114.23      160.72     76.75 o
   6  13   3      295.01      470.45     80.56 o
   7  13   3     1752.53     1761.89    236.68 o
  -5  14   3       22.98      -89.22     89.22 o
  -4  14   3       55.63       69.49     96.98 o
  -3  14   3      859.22     1033.72    110.27 o
  -2  14   3      137.45      -39.73     66.76 o
  -1  14   3     1108.11     1274.04    123.98 o
   0  14   3      767.78      743.82     65.37 o
   1  14   3        4.82      -11.33    102.66 o
   2  14   3      242.16      379.16     91.57 o
   3  14   3      260.78      265.38    134.96 o
   4  14   3        1.41     -105.01    105.01 o
   5  14   3      858.21      935.20    110.16 o
  -2  15   3      718.20      784.39    101.93 o
  -1  15   3       92.31       87.41    113.49 o
   0  15   3      507.27      389.26    107.37 o
   1  15   3       81.93       51.26     85.59 o
   2  15   3        0.32       89.13    118.94 o
   0 -13   4      428.18      517.09     92.31 o
   1 -13   4        0.99      -63.57     63.57 o
   2 -13   4       66.35      106.99     81.79 o
  -4 -12   4      822.51      872.67    112.44 o
  -3 -12   4       33.19       73.33    149.20 o
  -2 -12   4      854.68      871.99     74.90 o
  -1 -12   4      229.60      109.85     80.53 o
   0 -12   4       22.35       12.07     84.62 o
   1 -12   4       74.32      157.02     95.75 o
   2 -12   4      216.36      131.65     98.57 o
   3 -12   4        1.41       59.66     75.55 o
   4 -12   4      747.18      974.07    148.66 o
   5 -12   4      152.13      133.42    107.90 o
  -6 -11   4      429.96      352.16     84.17 o
  -5 -11   4      240.89      245.47     77.59 o
  -4 -11   4     1037.74     1157.65    132.07 o
  -3 -11   4     1054.15     1036.44     72.66 o
  -2 -11   4       20.71        1.49     61.50 o
  -1 -11   4      652.79      716.26    131.81 o
   0 -11   4      368.54      329.55     93.26 o
   1 -11   4        8.77       19.31     76.35 o
   2 -11   4      986.69      906.37    134.66 o
   3 -11   4      405.51      431.67     88.00 o
   4 -11   4      387.96      266.12    192.80 o
   5 -11   4     1284.79     1389.17    123.93 o
   6 -11   4      175.35      190.16    133.48 o
   7 -11   4      256.60      230.62     95.11 o
  -7 -10   4      246.44      312.48     83.33 o
  -6 -10   4      572.79      670.90     92.26 o
  -5 -10   4     1418.60     1504.81    140.39 o
  -4 -10   4      100.43       16.96     64.65 o
  -3 -10   4      597.51      635.33     61.76 o
  -2 -10   4     1659.82     1614.06     97.73 o
  -1 -10   4       71.67       83.64     51.64 o
   0 -10   4     1928.80     1942.74    114.94 o
   1 -10   4      882.39      664.08    114.59 o
   2 -10   4        6.12       10.89     62.08 o
   3 -10   4     1654.38     1762.39    229.75 o
   4 -10   4      581.94      579.66    173.04 o
   5 -10   4      389.67      409.68     90.23 o
   6 -10   4     1319.02     1290.53    121.73 o
   7 -10   4      241.74      319.27     95.53 o
   8 -10   4      159.72      163.82    114.64 o
  -8  -9   4        1.10      106.78     81.00 o
  -7  -9   4      458.07      396.81     75.29 o
  -6  -9   4       98.34      115.06     69.25 o
  -5  -9   4       26.27      111.73     64.84 o
  -4  -9   4     1469.69     1463.25     72.29 o
  -3  -9   4       95.31      104.92     46.63 o
  -2  -9   4      291.04      320.69     85.04 o
  -1  -9   4      303.40      358.15     61.05 o
   0  -9   4       70.21       67.85     52.34 o
   1  -9   4     1370.23     1569.58     85.52 o
   2  -9   4      908.98     1071.02     95.45 o
   3  -9   4       79.73       98.42     64.73 o
   4  -9   4     1479.34     1455.91    125.10 o
   5  -9   4       51.73       10.50     66.71 o
   6  -9   4        2.16       75.06     72.24 o
   7  -9   4      152.45      213.48     85.02 o
   8  -9   4      136.37      125.94    107.31 o
   9  -9   4      270.35      109.29    108.09 o
  10  -9   4      864.00     1250.77    191.60 o
  -9  -8   4       90.34       62.69     59.18 o
  -8  -8   4      333.06      257.64     69.18 o
  -7  -8   4      298.85      271.10     76.21 o
  -6  -8   4     1875.19     1726.49    131.18 o
  -5  -8   4        4.90       -1.55     50.98 o
  -4  -8   4      288.19      246.51     84.34 o
  -3  -8   4       18.28      -17.80     40.73 o
  -2  -8   4      304.01      297.12     55.44 o
  -1  -8   4      446.73      479.07     63.96 o
   0  -8   4      360.82      298.16     50.60 o
   1  -8   4        8.32       36.88     43.70 o
   2  -8   4      995.90      999.45     73.23 o
   3  -8   4       47.65      -58.45     58.45 o
   4  -8   4     2252.43     2084.55    172.60 o
   5  -8   4      150.75       83.37     64.07 o
   6  -8   4      424.59      524.16    153.90 o
   7  -8   4      463.86      212.79    154.34 o
   8  -8   4      478.11      521.77     94.83 o
   9  -8   4        3.06      -72.41     72.41 o
  10  -8   4      541.41      392.37    152.79 o
 -10  -7   4        0.58       41.43    121.22 o
  -9  -7   4       17.23       -6.86     51.35 o
  -8  -7   4      891.46      838.06     99.65 o
  -7  -7   4      102.25      123.15     64.09 o
  -6  -7   4     1863.14     1873.03    134.00 o
  -5  -7   4     1520.77     1502.65    118.45 o
  -4  -7   4        9.54      -39.44     39.44 o
  -3  -7   4     1278.06     1389.29     81.11 o
  -2  -7   4      625.42      648.76     77.09 o
  -1  -7   4        3.61       20.30     35.79 o
   0  -7   4     1838.94     1946.91     84.08 o
   1  -7   4     2522.77     2501.46     94.93 o
   2  -7   4       16.28      -19.44     39.71 o
   3  -7   4     1336.22     1342.46     78.69 o
   4  -7   4      332.92      303.55     71.25 o
   5  -7   4      150.28      265.98     71.82 o
   6  -7   4       17.00      -67.16     80.88 o
   7  -7   4      215.51      126.29     99.72 o
   8  -7   4      907.55      876.73    101.11 o
   9  -7   4     1797.79     1700.97    179.53 o
  10  -7   4       65.92     -109.19    109.19 o
  11  -7   4      338.05      278.01    139.40 o
 -11  -6   4      167.97      229.66     87.95 o
 -10  -6   4      562.97      635.88     84.92 o
  -9  -6   4        6.53      -48.53     48.53 o
  -8  -6   4        0.27       19.50     56.94 o
  -7  -6   4     1200.58     1084.59    103.27 o
  -6  -6   4     1054.55      991.23     97.02 o
  -5  -6   4     1451.85     1391.93    113.35 o
  -4  -6   4     1113.21     1095.39     97.35 o
  -3  -6   4      569.30      443.78     44.93 o
  -2  -6   4      484.02      369.88     40.07 o
  -1  -6   4     1481.50     1459.00     68.17 o
   0  -6   4      288.08      319.53     40.91 o
   1  -6   4     1480.45     1415.92     60.52 o
   2  -6   4     2015.18     2229.34     89.52 o
   3  -6   4      588.43      531.42     47.36 o
   4  -6   4     3279.70     3384.70    114.22 o
   5  -6   4      200.85      278.07     55.84 o
   6  -6   4      374.91      304.00     58.59 o
   7  -6   4      410.00      356.59     79.72 o
   8  -6   4      636.65      687.75    108.58 o
   9  -6   4      399.69      271.19    113.84 o
  10  -6   4      299.36      276.93    127.00 o
  11  -6   4      121.13      223.60    126.11 o
  12  -6   4       65.61     -104.73    125.87 o
 -11  -5   4       53.59       48.49     77.20 o
 -10  -5   4      290.95      309.54     69.95 o
  -9  -5   4       13.09      -57.79     57.79 o
  -8  -5   4      568.32      558.13     87.11 o
  -7  -5   4     1618.47     1557.20    122.16 o
  -6  -5   4     5500.56     4887.78    211.95 o
  -5  -5   4      281.93      288.09     32.51 o
  -4  -5   4      471.43      532.97     44.40 o
  -3  -5   4     1351.96     1276.00     49.70 o
  -2  -5   4        2.46      -25.90     25.90 o
  -1  -5   4     1296.12     1167.36     57.71 o
   0  -5   4     2383.88     2197.04     69.02 o
   1  -5   4      462.76      501.59     37.98 o
   2  -5   4     2398.56     2089.16     68.39 o
   3  -5   4       24.73       28.30     29.06 o
   4  -5   4       13.75      -31.67     31.67 o
   5  -5   4       48.48       46.22     42.77 o
   6  -5   4      280.70      314.82     56.38 o
   7  -5   4     2534.08     2443.18    125.17 o
   8  -5   4     3469.74     3392.32    134.72 o
   9  -5   4      175.66      220.17     69.19 o
  10  -5   4       25.82        6.67     62.18 o
  11  -5   4        8.47     -106.37    106.37 o
  12  -5   4        8.68     -101.82    113.94 o
 -12  -4   4       12.08       -6.62     82.97 o
 -11  -4   4       65.66       41.02     77.81 o
 -10  -4   4      270.46      325.49     69.03 o
  -9  -4   4      111.43       83.59     63.38 o
  -8  -4   4     1257.44     1041.50    104.68 o
  -7  -4   4      101.51      167.12     63.66 o
  -6  -4   4     2710.94     2665.62     98.58 o
  -5  -4   4     2883.66     2958.86     85.19 o
  -4  -4   4     1116.27     1180.20     48.39 o
  -3  -4   4      121.81      146.08     26.19 o
  -2  -4   4     1652.62     1610.73     64.90 o
  -1  -4   4      627.79      760.88     45.75 o
   0  -4   4     9379.28     9798.48    148.57 o
   1  -4   4     1716.43     1543.64     55.63 o
   2  -4   4      222.75      275.79     32.68 o
   3  -4   4     3134.74     3368.72     85.91 o
   4  -4   4     2509.73     2523.97     76.69 o
   5  -4   4       15.11      -31.14     33.29 o
   6  -4   4      853.05      919.23     64.82 o
   7  -4   4       50.91        8.78     47.02 o
   8  -4   4     1051.75     1160.52     78.05 o
   9  -4   4      468.36      485.48     76.16 o
  10  -4   4        3.51      -23.37     97.14 o
  11  -4   4      586.77      570.57     83.91 o
  12  -4   4      253.46      404.81     79.84 o
  13  -4   4        9.40      -60.23     83.02 o
 -12  -3   4       52.16      121.08     84.71 o
 -11  -3   4        0.39      -67.42     67.42 o
 -10  -3   4      517.80      427.56     93.08 o
  -9  -3   4      968.95     1017.16    109.10 o
  -8  -3   4      743.96      754.90     96.55 o
  -7  -3   4     2695.71     2563.04     86.25 o
  -6  -3   4      874.68      955.59     45.53 o
  -5  -3   4      415.15      389.00     31.92 o
  -4  -3   4       54.32        0.41     22.64 o
  -3  -3   4       16.72       18.65     23.27 o
  -2  -3   4       19.34       93.22     25.81 o
  -1  -3   4     1389.92     1385.73     65.94 o
   0  -3   4       84.87       77.37     23.73 o
   1  -3   4     3315.62     3086.99     73.50 o
   2  -3   4     3528.19     3676.90     83.17 o
   3  -3   4      682.11      651.02     39.07 o
   4  -3   4      907.58     1008.29     42.56 o
   5  -3   4     2122.96     2300.59     71.38 o
   6  -3   4      385.33      377.19     50.07 o
   7  -3   4     1177.98     1405.10    117.67 o
   8  -3   4      877.07      896.81    100.71 o
   9  -3   4        4.22       54.19     58.96 o
  10  -3   4      704.54      790.04     89.20 o
  11  -3   4       30.58      -51.57     81.75 o
  12  -3   4      105.47      134.81     56.46 o
  13  -3   4      252.18      524.20    115.82 o
 -12  -2   4       71.36      -21.28     78.18 o
 -11  -2   4      355.17      263.77     91.95 o
 -10  -2   4       43.74        4.89     67.99 o
  -9  -2   4      874.44      915.49    106.47 o
  -8  -2   4       71.09       78.46     41.05 o
  -7  -2   4     2335.70     2287.22     89.31 o
  -6  -2   4      944.99      953.58     43.50 o
  -5  -2   4      100.37       65.34     25.79 o
  -4  -2   4      111.90      101.95     26.16 o
  -3  -2   4      280.22      198.68     29.32 o
  -2  -2   4      116.31      181.12     27.05 o
  -1  -2   4     4799.30     4719.93     84.44 o
   0  -2   4     6511.70     6127.03    110.76 o
   1  -2   4     1552.26     1608.39     81.92 o
   2  -2   4     2084.46     1800.96     53.65 o
   3  -2   4      742.90      714.40     35.31 o
   4  -2   4        8.54      -30.34     30.34 o
   5  -2   4      187.34      180.63     31.43 o
   6  -2   4      520.37      448.48     40.13 o
   7  -2   4      507.91      526.81     44.66 o
   8  -2   4     2705.12     2858.66    121.09 o
   9  -2   4      740.71      672.96    134.96 o
  10  -2   4      433.50      500.40     64.34 o
  11  -2   4     1100.40     1317.06    134.80 o
  12  -2   4      108.53      235.53     83.44 o
  13  -2   4      217.05      271.48    100.64 o
 -12  -1   4        0.15       55.49     85.23 o
 -11  -1   4     1043.57     1154.17    130.85 o
 -10  -1   4      257.51      172.06     73.95 o
  -9  -1   4       12.35      -14.86     57.72 o
  -8  -1   4     1750.24     1560.11     93.31 o
  -7  -1   4      885.51      927.77     81.73 o
  -6  -1   4      782.86      846.52     43.42 o
  -5  -1   4     1213.85     1359.52     47.79 o
  -4  -1   4     1806.80     1950.15     93.38 o
  -3  -1   4       10.75      -11.52     23.01 o
  -2  -1   4     3965.86     3589.41    151.25 o
  -1  -1   4     1098.55     1137.30     75.80 o
   0  -1   4     3777.63     4078.84     81.69 o
   1  -1   4     1651.00     1728.05     43.26 o
   2  -1   4       79.17       94.77     22.87 o
   3  -1   4    13293.65    13212.35    198.37 o
   4  -1   4     3450.28     3322.42    126.49 o
   5  -1   4     1313.35     1346.14     45.75 o
   6  -1   4     2015.23     2095.63     68.19 o
   7  -1   4     1799.02     1766.62     57.28 o
   8  -1   4     3515.68     3724.45     89.64 o
   9  -1   4     1616.78     1736.87    136.91 o
  10  -1   4      365.87      379.68     84.52 o
  11  -1   4       11.37       98.90     70.81 o
  12  -1   4     1413.70     1197.07    127.33 o
  13  -1   4       15.36       43.74     74.38 o
 -12   0   4      769.13      724.17    122.58 o
 -11   0   4       16.62       78.04     77.15 o
 -10   0   4      673.73      649.83    160.29 o
  -9   0   4     1533.69     1446.69     95.26 o
  -8   0   4      649.94      741.39     75.91 o
  -7   0   4     1850.09     1750.05     79.44 o
  -6   0   4      103.53       78.95     26.63 o
  -5   0   4      436.91      424.52     38.51 o
  -4   0   4     2853.34     2516.57    103.59 o
  -3   0   4      220.55      290.81     31.68 o
  -2   0   4     3424.11     3067.35     65.46 o
  -1   0   4    19136.65    19767.01    279.02 o
   0   0   4      846.82      757.99     32.10 o
   1   0   4     6546.66     6927.25    115.82 o
   2   0   4     3172.46     3427.96     69.39 o
   3   0   4       79.88       84.03     20.76 o
   4   0   4     6674.54     6588.74    113.17 o
   5   0   4     6053.53     6268.86    105.63 o
   6   0   4     7455.65     7290.49    105.95 o
   7   0   4     5024.82     4975.10    118.62 o
   8   0   4       58.47      -22.36     49.62 o
   9   0   4      371.63      459.31     63.40 o
  10   0   4      523.19      527.68     86.03 o
  11   0   4      689.24      631.05     92.04 o
  12   0   4     1182.14     1173.29    121.88 o
  13   0   4     1007.43     1132.23    128.83 o
 -13   1   4       19.18       93.31     91.81 o
 -12   1   4      953.59      927.94    134.19 o
 -11   1   4     1312.23     1319.93     93.27 o
 -10   1   4      464.24      502.72     73.00 o
  -9   1   4     1809.43     1778.47    109.33 o
  -8   1   4       96.03      117.41     70.03 o
  -7   1   4      914.03      870.02     63.67 o
  -6   1   4      369.53      304.67     41.20 o
  -5   1   4     1900.99     1663.30     70.74 o
  -4   1   4     2962.78     2851.48    120.03 o
  -3   1   4    12084.76    12336.92    174.46 o
  -2   1   4       27.24       42.81     22.10 o
  -1   1   4     3073.58     3199.63     70.49 o
   0   1   4     2025.44     2538.26     54.73 o
   1   1   4      116.72       55.57     32.44 o
   2   1   4     2030.22     1894.24     40.94 o
   3   1   4    21215.24    21568.02    287.77 o
   4   1   4      472.52      473.59     37.89 o
   5   1   4     6742.63     6367.50    210.54 o
   6   1   4     1362.39     1484.67     68.69 o
   7   1   4     2703.84     2552.67    111.40 o
   8   1   4       51.35       38.99     50.79 o
   9   1   4     1407.58     1370.79    195.27 o
  10   1   4      602.06      548.18     65.44 o
  11   1   4      750.33      726.52     89.60 o
  12   1   4       15.07       69.07     67.56 o
  13   1   4      907.86      867.24    110.32 o
 -12   2   4       35.65      -18.29     61.91 o
 -11   2   4     2550.67     2703.65    166.49 o
 -10   2   4      137.37      192.41     68.74 o
  -9   2   4      587.99      659.94     83.48 o
  -8   2   4       46.31      102.67     69.78 o
  -7   2   4       97.11      109.83     46.52 o
  -6   2   4     1439.74     1481.47     72.98 o
  -5   2   4     7743.34     7959.45    155.46 o
  -4   2   4        1.11      -13.13     25.06 o
  -3   2   4     5019.26     5352.06    104.90 o
  -2   2   4     4465.92     4900.49     94.63 o
  -1   2   4     2070.38     2258.75     68.03 o
   0   2   4     2778.61     3078.14     79.71 o
   1   2   4      537.56      602.60     27.50 o
   2   2   4      392.22      462.94     45.77 o
   3   2   4    14698.40    15279.32    259.70 o
   4   2   4     4177.06     4139.88    231.16 o
   5   2   4     1137.20     1286.82     72.17 o
   6   2   4     3655.47     3593.56     86.15 o
   7   2   4     1164.95     1262.60     59.90 o
   8   2   4      405.18      395.56     47.23 o
   9   2   4       92.74       89.78     46.38 o
  10   2   4        5.08      -13.10     43.24 o
  11   2   4      939.70      920.19     93.03 o
  12   2   4     1684.61     1654.93    127.47 o
  13   2   4       60.59      132.92     70.90 o
 -12   3   4      420.69      344.77    127.52 o
 -11   3   4      331.81      194.85     74.88 o
 -10   3   4     1992.54     1791.63    116.06 o
  -9   3   4        0.58       -3.81     66.53 o
  -8   3   4      637.56      664.47     65.32 o
  -7   3   4      848.94      843.04     65.98 o
  -6   3   4       49.53       68.47     37.19 o
  -5   3   4      190.47      121.80     34.01 o
  -4   3   4     3288.99     3126.45     82.54 o
  -3   3   4      220.81      193.06     30.30 o
  -2   3   4     7458.24     7335.83    130.80 o
  -1   3   4     3049.63     3274.01     61.63 o
   0   3   4     1238.59     1140.86     36.73 o
   1   3   4     2432.83     2339.09     40.04 o
   2   3   4     2590.04     2697.26     59.06 o
   3   3   4      138.61       78.09     74.66 o
   4   3   4     9582.22     9102.27    382.78 o
   5   3   4     3412.16     3426.38    210.02 o
   6   3   4     1796.18     1530.09    157.87 o
   7   3   4     2572.91     2649.40    214.95 o
   8   3   4       18.02       88.26     35.37 o
   9   3   4       25.39       -0.22     38.72 o
  10   3   4     1422.85     1500.22     72.84 o
  11   3   4      179.79      222.06     48.42 o
  12   3   4      927.77     1033.47     98.67 o
  13   3   4      429.08      429.44     83.63 o
 -12   4   4      877.37      901.39    157.07 o
 -11   4   4      673.59      671.45    157.40 o
 -10   4   4      140.12       91.94     71.30 o
  -9   4   4      401.96      531.58    123.92 o
  -8   4   4       11.94      -43.04     43.04 o
  -7   4   4     1053.38     1081.26     74.60 o
  -6   4   4      277.19      261.79     49.03 o
  -5   4   4     1260.41     1215.73     59.51 o
  -4   4   4     1325.91     1304.19     57.67 o
  -3   4   4     4807.03     4474.60     96.02 o
  -2   4   4       18.24       34.59     24.94 o
  -1   4   4      180.86      149.38     22.30 o
   0   4   4      258.85      214.66     21.09 o
   1   4   4      402.58      454.93     18.90 o
   2   4   4    11300.75    10644.44    185.11 o
   3   4   4     8478.51     7940.96    349.89 o
   4   4   4     2562.76     2665.89    189.77 o
   5   4   4     3132.39     2605.61    193.39 o
   6   4   4      323.13      246.29    105.01 o
   7   4   4      787.34      873.72    151.24 o
   8   4   4      914.61      821.94    163.27 o
   9   4   4      218.98      247.62     56.54 o
  10   4   4      987.44      964.25     55.94 o
  11   4   4     2334.09     2222.75     93.25 o
  12   4   4       24.22       91.01     54.60 o
  13   4   4      745.75      830.35     95.24 o
 -12   5   4        0.63      321.61    152.61 o
 -11   5   4     1206.93      972.25    170.08 o
 -10   5   4      429.04      373.76    141.38 o
  -9   5   4       41.34      -14.10     86.36 o
  -8   5   4       63.35      107.06     55.20 o
  -7   5   4     1395.02     1646.89     91.12 o
  -6   5   4       12.58      -23.36     41.46 o
  -5   5   4      316.59      301.55     42.40 o
  -4   5   4        0.67      -25.51     28.09 o
  -3   5   4     1617.67     1588.15     55.63 o
  -2   5   4     6559.91     6927.22    104.46 o
  -1   5   4     1407.03     1533.58     47.44 o
   0   5   4        7.23       15.58     16.78 o
   1   5   4     1029.77     1174.64     28.82 o
   2   5   4      572.89      655.35     28.46 o
   3   5   4     4436.29     4483.38    252.31 o
   4   5   4      212.31      393.12    112.86 o
   5   5   4     1420.95     1392.24    157.68 o
   6   5   4     1969.93     1765.58    189.49 o
   7   5   4       10.85      -36.93    116.66 o
   8   5   4      164.43      232.81    139.45 o
   9   5   4     1250.04     1411.41    195.60 o
  10   5   4      215.30      176.14     54.40 o
  11   5   4     1603.25     1529.60     73.92 o
  12   5   4      812.08      791.33    108.51 o
  13   5   4      102.82      172.01     62.68 o
 -12   6   4      616.90      645.28    175.44 o
 -11   6   4       96.67      168.49    141.66 o
 -10   6   4      344.95      320.53    152.32 o
  -9   6   4        6.88      -67.52     67.52 o
  -8   6   4       27.73      -61.17     71.41 o
  -7   6   4      996.06     1093.15     78.76 o
  -6   6   4     1512.63     1509.20     89.47 o
  -5   6   4      733.17      687.45     53.93 o
  -4   6   4      756.95      721.22     50.78 o
  -3   6   4     1534.30     1732.86     64.35 o
  -2   6   4      540.71      415.94     33.69 o
  -1   6   4      942.61      961.06     40.85 o
   0   6   4      618.08      740.54     29.12 o
   1   6   4      637.93      544.48     21.08 o
   2   6   4      562.01      512.65     52.72 o
   3   6   4      106.57       86.50     90.68 o
   4   6   4     1037.71      778.95    132.17 o
   5   6   4       75.85      -75.60     98.67 o
   6   6   4       29.83      -63.62    102.10 o
   7   6   4       92.43       58.45    128.41 o
   8   6   4      584.01      676.95    173.14 o
   9   6   4      874.25      793.71    174.17 o
  10   6   4      211.33      181.36    139.97 o
  11   6   4       45.59      106.22     51.32 o
  12   6   4      256.91      276.05     48.56 o
  13   6   4       91.76      164.30     58.26 o
 -11   7   4       60.36      -27.49    147.72 o
 -10   7   4      206.65      130.29    143.07 o
  -9   7   4      284.99      302.12     90.05 o
  -8   7   4      306.26      330.51     88.57 o
  -7   7   4      231.36      318.72     85.46 o
  -6   7   4     1632.12     1475.84    114.02 o
  -5   7   4       19.00      -27.72     48.49 o
  -4   7   4     1712.05     1870.84    120.52 o
  -3   7   4     2637.93     2572.53     73.84 o
  -2   7   4      980.39      935.50     54.11 o
  -1   7   4      242.87      243.63     29.38 o
   0   7   4        4.28      -17.75     17.75 o
   1   7   4       90.45      121.48     19.09 o
   2   7   4      919.46      684.32     39.29 o
   3   7   4      195.90      159.21     40.75 o
   4   7   4       27.51      -49.80     93.87 o
   5   7   4      828.96      713.22    159.56 o
   6   7   4      415.32      401.53    142.08 o
   7   7   4        2.68     -109.52    109.52 o
   8   7   4      143.04      263.49    151.48 o
   9   7   4       60.20      248.92    148.71 o
  10   7   4       79.25      222.28    145.09 o
  11   7   4       27.17      246.06    165.62 o
  12   7   4        0.44      -53.90     73.06 o
 -11   8   4      514.48      433.29    176.66 o
 -10   8   4        0.60      -43.64     84.38 o
  -9   8   4      590.74      495.22    179.55 o
  -8   8   4      784.86      885.68    217.44 o
  -7   8   4      217.90      248.65     83.22 o
  -6   8   4      352.67      526.81     90.02 o
  -5   8   4     3000.58     2819.68    116.94 o
  -4   8   4       13.98      -19.28     46.61 o
  -3   8   4     1310.14     1339.67     69.83 o
  -2   8   4     3606.99     3630.32    109.69 o
  -1   8   4        5.94       16.06     23.05 o
   0   8   4      805.64      846.44     35.31 o
   1   8   4      874.81      872.02     29.45 o
   2   8   4       18.48       -1.83     26.94 o
   3   8   4     1567.94     1620.73    160.72 o
   4   8   4      565.62      565.39     38.65 o
   5   8   4        0.21      -49.43    118.31 o
   6   8   4     1295.17     1277.74    192.64 o
   7   8   4      118.95      127.47    132.73 o
   8   8   4      110.12      116.38    138.04 o
   9   8   4      554.37      526.04    171.82 o
  10   8   4        6.57      181.78    151.81 o
  11   8   4      119.41      425.26    183.00 o
  12   8   4      187.44      205.90     44.04 o
 -10   9   4      273.83      123.39     94.70 o
  -9   9   4       89.43      171.96     93.13 o
  -8   9   4       49.15      -93.84    125.73 o
  -7   9   4     1026.52     1021.85    107.37 o
  -6   9   4     1384.95     1281.02    108.91 o
  -5   9   4     1414.56     1371.00     92.29 o
  -4   9   4      540.85      519.70     61.44 o
  -3   9   4      124.07      155.38     50.34 o
  -2   9   4      837.49      752.04     60.97 o
  -1   9   4     3558.89     3482.28     98.55 o
   0   9   4        3.89       26.02     23.88 o
   1   9   4     7820.80     7723.28    196.80 o
   2   9   4     2430.52     2420.83     86.22 o
   3   9   4      227.30      185.19     34.83 o
   4   9   4       34.37       78.05     27.74 o
   5   9   4     3207.34     3283.77     82.63 o
   6   9   4       83.26      154.11    145.23 o
   7   9   4     2108.05     2090.76    248.12 o
   8   9   4      490.84      501.13    170.18 o
   9   9   4      848.48      789.62    198.41 o
  10   9   4      315.07      697.48    200.76 o
  11   9   4        6.35       75.41    157.16 o
 -10  10   4       43.92       99.11    113.54 o
  -9  10   4      627.96      802.23    119.95 o
  -8  10   4     1133.18     1154.30    124.16 o
  -7  10   4      237.61      232.71    108.75 o
  -6  10   4      997.45      729.38     99.04 o
  -5  10   4      133.33      195.91     63.66 o
  -4  10   4       88.29      144.45     61.42 o
  -3  10   4      682.68      678.53     64.23 o
  -2  10   4     2649.49     2589.86     95.99 o
  -1  10   4     2004.03     1865.67    118.09 o
   0  10   4     2668.40     2491.91     93.04 o
   1  10   4      470.41      473.45     33.91 o
   2  10   4     1033.51      964.71     62.88 o
   3  10   4      400.13      278.64     43.06 o
   4  10   4      604.46      583.21     47.54 o
   5  10   4     1715.39     1638.35     66.00 o
   6  10   4     1579.12     1575.33     59.41 o
   7  10   4      133.03      130.66     28.17 o
   8  10   4     2699.33     2794.67    298.73 o
   9  10   4      222.19      400.12    168.53 o
  10  10   4      130.71      315.31    173.61 o
  -9  11   4        0.88      -80.84     85.56 o
  -8  11   4     1253.21     1308.73    133.43 o
  -7  11   4      203.33      258.29    157.30 o
  -6  11   4      166.19       96.26     81.46 o
  -5  11   4        5.37       19.96    137.15 o
  -4  11   4        9.48        1.61     54.34 o
  -3  11   4      102.34       66.07     48.57 o
  -2  11   4     2849.60     2829.77    133.99 o
  -1  11   4        0.58        8.22     48.68 o
   0  11   4     1174.49     1164.36     71.60 o
   1  11   4     1350.97     1295.03    155.92 o
   2  11   4      615.48      617.48     89.60 o
   3  11   4      317.20      287.42     62.78 o
   4  11   4       17.59       47.81     33.88 o
   5  11   4      137.99      127.42     35.47 o
   6  11   4     1118.99     1225.28     63.00 o
   7  11   4      556.08      612.15     45.27 o
   8  11   4      338.44      405.66     70.73 o
   9  11   4      553.77      691.76     77.01 o
  10  11   4        8.68       83.33     75.06 o
  -8  12   4      371.65      282.23    104.29 o
  -7  12   4      699.21      717.98    155.87 o
  -6  12   4        0.32      -70.98     70.98 o
  -5  12   4      204.13      153.21     83.65 o
  -4  12   4       45.70      -15.12     65.72 o
  -3  12   4       23.14       52.63     78.28 o
  -2  12   4      122.45      126.32     55.36 o
  -1  12   4     1180.19     1128.76     77.57 o
   0  12   4      136.65      100.50     46.91 o
   1  12   4     1678.92     1625.17    120.31 o
   2  12   4       51.22       45.48     61.16 o
   3  12   4      277.03      254.22     68.59 o
   4  12   4       42.05       75.20     55.89 o
   5  12   4      597.05      582.19     73.53 o
   6  12   4       22.91       31.79    120.07 o
   7  12   4     1206.24     1466.40    150.14 o
   8  12   4      107.73      258.10     42.15 o
   9  12   4      147.78      246.62     54.56 o
  -7  13   4      146.05      161.65     99.19 o
  -6  13   4      488.05      513.66    104.93 o
  -5  13   4       51.08       42.80     91.71 o
  -4  13   4      389.70      528.85    174.76 o
  -3  13   4      405.92      576.68     90.10 o
  -2  13   4      320.59      274.20    116.02 o
  -1  13   4     1855.52     2030.79    116.85 o
   0  13   4      456.05      515.00     57.00 o
   1  13   4      191.28      165.99    128.76 o
   2  13   4       44.12       67.35     68.89 o
   3  13   4       22.44      108.13     98.29 o
   4  13   4      114.37       35.04     85.51 o
   5  13   4     1231.51     1105.46    103.21 o
   6  13   4      406.75      472.57     95.00 o
   7  13   4      606.12      746.13     84.91 o
  -5  14   4      164.25       44.54    104.35 o
  -4  14   4      125.57       94.20     99.47 o
  -3  14   4      296.35      341.12    163.32 o
  -2  14   4      611.77      813.97     96.15 o
  -1  14   4        0.05       14.84     50.77 o
   0  14   4      502.16      632.94     58.32 o
   1  14   4      226.39      159.36     93.62 o
   2  14   4        0.06      -49.67     69.97 o
   3  14   4      119.95      184.50     82.21 o
   4  14   4      999.87     1039.32    114.86 o
   5  14   4        0.06       83.80     68.67 o
   6  14   4     1063.24     1461.29    121.18 o
  -3  15   4       60.77      125.02     98.55 o
  -2  15   4      148.86      305.35    189.39 o
  -1  15   4      306.81      326.07     72.87 o
   0  15   4       65.37        8.35     86.60 o
   1  15   4       65.40       30.26    228.58 o
   2  15   4      208.63      171.27    125.80 o
   3  15   4       81.74      224.45    241.03 o
  -2 -12   5        4.53       47.22     72.17 o
  -1 -12   5      940.52      734.74    116.38 o
   0 -12   5       91.98      169.00     92.56 o
   1 -12   5       58.56       77.71     90.73 o
   2 -12   5        6.91      120.61     98.43 o
   3 -12   5       98.96      133.81    111.12 o
   4 -12   5      147.35      176.61    119.72 o
  -5 -11   5      749.80      585.75    114.31 o
  -4 -11   5      268.90      328.37     97.77 o
  -3 -11   5      420.12      402.39     62.06 o
  -2 -11   5      173.61      230.65     78.84 o
  -1 -11   5      159.40      198.70     88.38 o
   0 -11   5      538.93      638.33    115.68 o
   1 -11   5      128.76      161.86     97.87 o
   2 -11   5       12.53       -6.72     94.49 o
   3 -11   5      504.62      434.21     91.31 o
   4 -11   5      241.96       95.12     78.83 o
   5 -11   5       80.61      114.31     79.06 o
   6 -11   5      463.80      415.47    137.22 o
  -6 -10   5       97.75      190.99     85.23 o
  -5 -10   5      439.06      766.13    118.82 o
  -4 -10   5     2121.99     2120.66     94.71 o
  -3 -10   5        1.94       27.20     51.47 o
  -2 -10   5      993.65      971.77     84.41 o
  -1 -10   5      928.65     1037.26     90.06 o
   0 -10   5      138.48      151.29     88.94 o
   1 -10   5      339.55      322.50    100.17 o
   2 -10   5      800.98      775.99     91.64 o
   3 -10   5       90.51      107.76     71.58 o
   4 -10   5     2364.62     2249.80    143.11 o
   5 -10   5      680.76      521.43    138.56 o
   6 -10   5      190.84       50.98     78.40 o
   7 -10   5      349.20      225.44    114.92 o
   8 -10   5      107.47      105.84     91.13 o
  -8  -9   5      489.61      532.22     88.17 o
  -7  -9   5        1.85       46.47     71.75 o
  -6  -9   5      842.59      874.00    115.16 o
  -5  -9   5      297.36      414.82     90.49 o
  -4  -9   5      670.17      758.34     64.83 o
  -3  -9   5       21.96      130.71     48.62 o
  -2  -9   5        2.05      -25.05     44.14 o
  -1  -9   5      890.33      951.95     84.27 o
   0  -9   5     1868.27     1851.77    112.39 o
   1  -9   5      388.54      407.16     72.59 o
   2  -9   5     2540.06     2637.75    137.75 o
   3  -9   5     2862.67     2828.22    157.14 o
   4  -9   5      262.00      307.85     78.86 o
   5  -9   5      131.84      111.53     71.19 o
   6  -9   5      349.93      470.83     89.81 o
   7  -9   5        1.12       15.43     75.28 o
   8  -9   5      846.42      866.12    115.58 o
   9  -9   5      339.18      392.90    145.16 o
  -9  -8   5       50.08       85.61     64.83 o
  -8  -8   5      214.97      168.34     80.67 o
  -7  -8   5      702.24      615.96    100.88 o
  -6  -8   5      860.03      738.22    102.75 o
  -5  -8   5      721.12      679.25     51.01 o
  -4  -8   5        0.74       -4.94     37.74 o
  -3  -8   5       21.05       21.97     86.45 o
  -2  -8   5       40.82       47.06     46.52 o
  -1  -8   5       84.82       57.57     51.25 o
   0  -8   5      692.70      868.38    115.01 o
   1  -8   5      642.54      585.91     63.32 o
   2  -8   5      251.34      244.52     69.90 o
   3  -8   5     2495.20     2481.73    185.64 o
   4  -8   5       32.47       41.69     61.31 o
   5  -8   5       12.51      -76.33     77.83 o
   6  -8   5      315.83      372.73    206.05 o
   7  -8   5       46.00        1.95     80.63 o
   8  -8   5      177.97       90.98     80.08 o
  10  -8   5       31.81      -46.14    127.94 o
  -9  -7   5      488.73      521.90     98.67 o
  -8  -7   5        2.45       71.89     67.33 o
  -7  -7   5     1341.62     1304.47    124.13 o
  -6  -7   5        8.25       37.96     60.47 o
  -5  -7   5      458.39      441.41     49.13 o
  -4  -7   5      529.36      566.37     60.45 o
  -3  -7   5        2.29        6.85     52.48 o
  -2  -7   5     1124.38     1103.40     81.58 o
  -1  -7   5      357.91      445.66     52.00 o
   0  -7   5       53.78       32.00     42.11 o
   1  -7   5     1252.54     1277.84     76.20 o
   2  -7   5     1419.56     1625.87     83.97 o
   3  -7   5      153.01      130.36     65.09 o
   4  -7   5      730.05      758.24    160.71 o
   5  -7   5      155.83      180.78     72.30 o
   6  -7   5      637.12      663.14     90.11 o
   7  -7   5      802.44      744.28     94.35 o
   8  -7   5      138.62      108.26     77.11 o
   9  -7   5      708.83      658.53    147.62 o
  10  -7   5      744.00      355.01    140.44 o
  11  -7   5       72.99       -7.85    126.06 o
 -10  -6   5        2.83      102.20     61.27 o
  -9  -6   5      268.62      240.75     81.85 o
  -8  -6   5      162.29      110.46     68.03 o
  -7  -6   5      497.96      503.81     86.36 o
  -6  -6   5     3011.72     2775.80     91.27 o
  -5  -6   5      466.89      570.55     56.96 o
  -4  -6   5      517.68      493.14     57.87 o
  -3  -6   5        6.35      -40.48     40.48 o
  -2  -6   5      268.65      292.30     46.30 o
  -1  -6   5      613.63      586.59     52.45 o
   0  -6   5     3943.67     3854.28    115.09 o
   1  -6   5       43.13       35.51     40.70 o
   2  -6   5     2844.36     2643.07    146.05 o
   3  -6   5     1876.82     2009.21    115.67 o
   4  -6   5      347.68      291.45     69.50 o
   5  -6   5      215.93      195.63     81.21 o
   6  -6   5      626.53      704.63     89.37 o
   7  -6   5       54.67      -51.32    125.47 o
   8  -6   5     1484.18     1705.35    204.17 o
   9  -6   5       74.57      -81.42     97.82 o
  10  -6   5      484.88      392.32    133.20 o
  11  -6   5       24.95      -17.81    125.17 o
 -11  -5   5      220.33      112.62     89.97 o
 -10  -5   5       95.69      120.29     63.78 o
  -9  -5   5        3.77        9.49     62.77 o
  -8  -5   5      664.27      658.06     94.58 o
  -7  -5   5      830.16      902.76     98.48 o
  -6  -5   5     1480.90     1422.89     76.47 o
  -5  -5   5     2233.55     2274.40     98.99 o
  -4  -5   5       58.78       52.62     44.01 o
  -3  -5   5      471.84      446.32     46.77 o
  -2  -5   5     1850.42     1811.47     76.38 o
  -1  -5   5     1660.87     1645.49     82.42 o
   0  -5   5     6055.79     5903.53    141.12 o
   1  -5   5     1519.82     1364.80     58.73 o
   2  -5   5      104.85      100.24     34.05 o
   3  -5   5     2920.96     2839.26     85.62 o
   4  -5   5      217.06      235.99     55.34 o
   5  -5   5        7.04       43.12     46.79 o
   6  -5   5     1218.87     1294.11     89.25 o
   7  -5   5     1243.66     1284.71     95.47 o
   8  -5   5      490.22      526.04     64.85 o
   9  -5   5      990.52     1202.99    102.69 o
  10  -5   5       55.98      -53.66     99.00 o
  11  -5   5       69.01      -64.23    103.46 o
  12  -5   5       74.94       16.82    117.74 o
 -11  -4   5        0.31      -32.23     74.14 o
 -10  -4   5        4.25      -65.92     65.92 o
  -9  -4   5      628.31      737.09    103.51 o
  -8  -4   5      723.92      611.88     92.61 o
  -7  -4   5     3192.87     3160.68    104.52 o
  -6  -4   5       82.16       38.42     43.48 o
  -5  -4   5      377.20      367.48     54.05 o
  -4  -4   5      492.53      528.58     50.35 o
  -3  -4   5     1250.33     1364.34     59.41 o
  -2  -4   5     2524.28     2564.50     85.57 o
  -1  -4   5     5700.54     5788.10    133.33 o
   0  -4   5       26.53        3.51     25.24 o
   1  -4   5     8061.08     7998.84    148.26 o
   2  -4   5      995.66     1048.02     50.34 o
   3  -4   5      922.05     1082.08     62.23 o
   4  -4   5     1241.06     1361.99     60.64 o
   5  -4   5     1759.15     1783.57     86.42 o
   6  -4   5      403.74      491.98     80.11 o
   7  -4   5     2378.58     2599.35    131.59 o
   8  -4   5       38.56      -31.14     61.40 o
   9  -4   5     1146.25     1322.46    102.06 o
  10  -4   5     1370.79     1457.98    105.13 o
  11  -4   5        5.13       41.55     81.09 o
  12  -4   5       38.48      -25.99     64.12 o
 -11  -3   5      382.58      515.28    107.17 o
 -10  -3   5      298.41      408.90     96.51 o
  -9  -3   5     1895.36     1785.78    146.78 o
  -8  -3   5     1150.34     1053.97     63.70 o
  -7  -3   5      592.75      493.01     83.07 o
  -6  -3   5     1042.69     1034.70     74.51 o
  -5  -3   5      330.97      289.63     47.82 o
  -4  -3   5       28.40      -15.42     15.42 o
  -3  -3   5     1528.92     1450.07     66.83 o
  -2  -3   5      432.99      417.98     67.20 o
  -1  -3   5     9277.16     8887.26    193.29 o
   0  -3   5     4632.88     4624.47     99.78 o
   1  -3   5      755.78      682.42     56.27 o
   2  -3   5     5357.43     5340.46    145.54 o
   3  -3   5     4093.61     4377.65     98.11 o
   4  -3   5      192.30      174.81     32.59 o
   5  -3   5     2326.50     2503.87     78.45 o
   6  -3   5      372.27      331.63     51.85 o
   7  -3   5     1069.08     1015.99     70.88 o
   8  -3   5     2172.80     2099.66    202.60 o
   9  -3   5       27.23      -21.06     57.66 o
  10  -3   5      223.03      257.72     66.19 o
  11  -3   5      504.80      513.85     74.92 o
  12  -3   5       43.54      160.22     78.11 o
  13  -3   5      326.75      459.41    113.23 o
 -12  -2   5        1.93      -71.04     71.04 o
 -11  -2   5      692.84      723.32    115.91 o
 -10  -2   5      800.23      795.26    116.90 o
  -9  -2   5       18.96       -1.72     78.13 o
  -8  -2   5     2054.61     2119.74    150.26 o
  -7  -2   5      454.10      405.68     78.56 o
  -6  -2   5      229.87      226.29     44.42 o
  -5  -2   5     2714.52     2775.81     72.16 o
  -4  -2   5      160.22      104.11     34.05 o
  -3  -2   5      101.60      126.68     28.46 o
  -2  -2   5     1926.35     1730.87     60.25 o
  -1  -2   5      449.88      418.65     55.46 o
   0  -2   5     1286.43     1165.32     59.96 o
   1  -2   5     1188.32     1061.87     45.66 o
   2  -2   5        9.58       31.48     24.85 o
   3  -2   5     8507.99     8473.31    131.08 o
   4  -2   5      310.90      224.22     39.23 o
   5  -2   5     1342.93     1525.28     58.46 o
   6  -2   5      976.51     1001.87     52.50 o
   7  -2   5        1.14      -47.83     47.83 o
   8  -2   5      546.44      582.55     71.85 o
   9  -2   5     1154.73     1190.92     86.89 o
  10  -2   5      464.84      449.77     94.77 o
  11  -2   5      110.47      146.26     85.04 o
  12  -2   5      341.55      535.06    104.54 o
  13  -2   5        3.63      -62.54     69.49 o
 -12  -1   5      335.97      511.00    114.69 o
 -11  -1   5       90.83       27.30     80.34 o
 -10  -1   5      380.28      436.77     95.85 o
  -9  -1   5     1109.58     1139.73     80.97 o
  -8  -1   5      201.31      290.93    112.74 o
  -7  -1   5      617.21      629.86     72.43 o
  -6  -1   5      187.11      179.29     41.19 o
  -5  -1   5      698.04      757.06     49.58 o
  -4  -1   5     2174.93     2228.65     72.02 o
  -3  -1   5       26.18       20.99     26.39 o
  -2  -1   5     1297.48     1240.41     55.32 o
  -1  -1   5    14235.50    15452.75    267.55 o
   0  -1   5       26.89       46.68     24.17 o
   1  -1   5      493.41      561.35     35.62 o
   2  -1   5     1500.78     1660.24     47.13 o
   3  -1   5        3.87       31.31     19.73 o
   4  -1   5     3911.83     3875.18    100.35 o
   5  -1   5       12.96       -7.46     26.56 o
   6  -1   5     1180.12     1421.14     64.02 o
   7  -1   5      827.14      943.22     46.46 o
   8  -1   5      409.81      437.40     73.64 o
   9  -1   5      477.68      523.90     94.16 o
  10  -1   5      589.68      805.03    104.31 o
  11  -1   5      343.99      358.68     93.31 o
  12  -1   5      282.80      378.98     97.92 o
  13  -1   5     1111.89     1179.54    136.91 o
 -12   0   5      610.00      451.66    111.68 o
 -11   0   5      977.60      864.49     68.41 o
 -10   0   5        3.84      -11.77     59.41 o
  -9   0   5      410.13      510.35     71.81 o
  -8   0   5      344.20      308.52     69.86 o
  -7   0   5      243.69      229.15     50.88 o
  -6   0   5     1927.66     1742.85     85.72 o
  -5   0   5      194.36      174.90     35.96 o
  -4   0   5      253.17      184.99     51.45 o
  -3   0   5     6731.42     6430.32    115.92 o
  -2   0   5     3024.66     3259.75     78.29 o
  -1   0   5     8419.65     8513.12    171.21 o
   0   0   5      775.77      980.75     41.51 o
   1   0   5       71.58       84.74     18.50 o
   2   0   5     1009.82      908.58     51.00 o
   3   0   5     3556.63     3828.28     79.35 o
   4   0   5      472.43      429.03     28.41 o
   5   0   5     4574.85     4208.99     76.87 o
   6   0   5     1121.45     1191.53     42.72 o
   7   0   5     1037.01      933.26     56.98 o
   8   0   5      319.97      351.90     59.85 o
   9   0   5      513.57      593.81     68.59 o
  10   0   5       10.92       43.23     65.78 o
  11   0   5     1240.09     1217.46    119.25 o
  12   0   5        1.01       92.84     74.61 o
  13   0   5      712.06      637.67    107.97 o
 -12   1   5       13.71      129.96     65.97 o
 -11   1   5     1409.34     1444.26    101.72 o
 -10   1   5      644.38      580.11     78.63 o
  -9   1   5       85.37       63.70     57.84 o
  -8   1   5     1013.28     1021.37     89.16 o
  -7   1   5      238.73      253.90     53.70 o
  -6   1   5       21.65      -34.59     34.59 o
  -5   1   5     5678.88     5703.14    122.88 o
  -4   1   5      984.90      929.86     59.57 o
  -3   1   5     5710.60     5912.68    115.54 o
  -2   1   5     5663.59     5553.35    107.77 o
  -1   1   5     2160.98     2119.53     61.01 o
   0   1   5     1383.37     1527.16     42.21 o
   1   1   5      411.25      356.57     31.24 o
   2   1   5       90.03      162.18     21.57 o
   3   1   5     1301.93     1225.34     36.16 o
   4   1   5     5184.90     5042.94     76.97 o
   5   1   5     2741.54     3024.42     97.10 o
   6   1   5     2233.05     2045.65     83.09 o
   7   1   5       15.65      -28.93     40.45 o
   8   1   5        0.42      -43.55     43.55 o
   9   1   5      989.05      969.26     79.97 o
  10   1   5       13.71       18.93     59.06 o
  11   1   5      420.63      395.19     79.83 o
  12   1   5      709.23      901.02    107.27 o
  13   1   5       15.57       -0.42     65.40 o
 -12   2   5      926.03      886.48     93.64 o
 -11   2   5        1.08       36.10     92.44 o
 -10   2   5     2123.94     2046.78    145.84 o
  -9   2   5      263.97      327.16     72.05 o
  -8   2   5      708.24      695.10     83.75 o
  -7   2   5      830.37      722.09     73.64 o
  -6   2   5      626.45      687.23     57.96 o
  -5   2   5       58.34       53.34     32.61 o
  -4   2   5    12684.78    12472.95    204.39 o
  -3   2   5     1640.10     1773.46     61.29 o
  -2   2   5     1608.56     1670.66     56.34 o
  -1   2   5    10489.81    11714.74    181.61 o
   0   2   5     2890.04     2974.80     96.85 o
   1   2   5      980.89     1115.12     42.96 o
   2   2   5      859.45      939.99     29.52 o
   3   2   5      194.05      255.98     43.44 o
   4   2   5     8292.72     8734.77    185.57 o
   5   2   5     2108.61     2043.02     89.41 o
   6   2   5       77.53       62.96     33.22 o
   7   2   5      260.35      278.20     44.74 o
   8   2   5        4.09      -12.85     43.94 o
   9   2   5      244.31      227.96     52.83 o
  10   2   5      548.22      715.94     65.70 o
  11   2   5        0.56       86.55     59.72 o
  12   2   5      851.97      939.36    103.93 o
  13   2   5      211.66      280.12     78.51 o
 -12   3   5      917.68      840.46    146.26 o
 -11   3   5     1013.27     1023.98    159.46 o
 -10   3   5      476.51      416.87     81.95 o
  -9   3   5     1196.84     1228.38    238.82 o
  -8   3   5        2.93       24.73     51.01 o
  -7   3   5      208.46      122.06     83.64 o
  -6   3   5      904.61      752.61     91.92 o
  -5   3   5     2080.53     2093.20     74.26 o
  -4   3   5     2156.54     2137.43     72.19 o
  -3   3   5    11481.35    11496.93    188.87 o
  -2   3   5      169.97      203.19     29.79 o
  -1   3   5     8849.16     9070.73    131.86 o
   0   3   5     2210.06     2182.21     56.87 o
   1   3   5      460.33      574.00     24.62 o
   2   3   5     1275.92     1090.95     30.29 o
   3   3   5     5877.39     5641.65    111.75 o
   4   3   5      707.11      705.38    124.46 o
   5   3   5     1557.35     1365.22    162.28 o
   6   3   5      368.56      326.17    125.54 o
   7   3   5        5.39        6.94     30.09 o
   8   3   5      228.71      279.69    110.86 o
   9   3   5      728.40      698.92     55.60 o
  10   3   5     1452.51     1566.92     88.05 o
  11   3   5      687.06      719.97    102.28 o
  12   3   5        3.03        7.33     53.28 o
  13   3   5      239.00      328.23     76.54 o
 -12   4   5       64.77      222.42    139.64 o
 -11   4   5     1343.33     1559.97    193.39 o
 -10   4   5      123.42      268.52    140.44 o
  -9   4   5      535.33      521.64    123.83 o
  -8   4   5       79.07      109.13     56.39 o
  -7   4   5      999.61     1105.90     77.42 o
  -6   4   5      598.73      698.81    105.56 o
  -5   4   5     4831.44     4851.93    116.38 o
  -4   4   5        0.28      -12.10     29.34 o
  -3   4   5     4763.17     4995.67    107.66 o
  -2   4   5     5622.15     5759.85    112.47 o
  -1   4   5     1771.05     2121.02     68.60 o
   0   4   5      290.30      297.29     22.92 o
   1   4   5     3207.60     3190.37     72.51 o
   2   4   5      452.14      592.96     57.57 o
   3   4   5    14666.98    14776.85    568.51 o
   4   4   5     4763.64     4065.51    244.79 o
   5   4   5       98.98      126.01     99.14 o
   6   4   5      770.55      586.13    137.62 o
   7   4   5     1053.23      962.85    169.61 o
   8   4   5      119.44       55.39    136.54 o
   9   4   5     1520.14     1528.06     89.96 o
  10   4   5       63.39       -5.03     61.16 o
  11   4   5      158.30      236.99     58.45 o
  12   4   5      566.07      522.79     64.42 o
  13   4   5        1.58       59.48     55.16 o
 -12   5   5      430.61      524.81    165.76 o
 -11   5   5       41.11      -11.04    146.26 o
 -10   5   5      118.11      -32.47    123.90 o
  -9   5   5      174.45      123.47     76.05 o
  -8   5   5       56.86      -35.41     52.41 o
  -7   5   5     1030.01     1256.63     83.84 o
  -6   5   5      734.16      928.09     71.23 o
  -5   5   5     1686.13     1641.91    101.56 o
  -4   5   5     2709.05     2725.20     84.84 o
  -3   5   5      161.61       77.83     35.85 o
  -2   5   5     1436.65     1377.80     47.04 o
  -1   5   5     5441.41     6005.45    104.61 o
   0   5   5     3035.41     3094.24     57.77 o
   1   5   5      891.89     1015.81     28.49 o
   2   5   5     1074.76     1096.27     46.57 o
   3   5   5      129.13       29.37     86.83 o
   4   5   5     7285.62     7288.11    361.87 o
   5   5   5     1643.27     1739.55    182.68 o
   6   5   5     1867.95     1737.29    199.35 o
   7   5   5     1102.41     1094.88    171.73 o
   8   5   5     1587.68     1659.06    211.34 o
   9   5   5      225.13       52.06    150.87 o
  10   5   5     2271.46     2311.33    124.79 o
  11   5   5      131.57      125.39     41.25 o
  12   5   5      225.27      162.41     88.57 o
  13   5   5      352.84      286.60     65.87 o
 -12   6   5      368.58      176.47    155.61 o
 -11   6   5      198.93      177.74    152.09 o
 -10   6   5       50.94      -42.61    143.21 o
  -9   6   5      123.41      125.23     81.22 o
  -8   6   5      460.85      509.19     91.28 o
  -7   6   5      124.71      101.30     78.98 o
  -6   6   5     2074.37     2076.88     98.71 o
  -5   6   5       96.90       84.24     45.27 o
  -4   6   5      277.97      241.77     40.01 o
  -3   6   5     1459.19     1308.76     54.37 o
  -2   6   5     1448.89     1558.32     56.19 o
  -1   6   5     1120.26     1065.89     48.92 o
   0   6   5      490.78      408.90     26.19 o
   1   6   5       49.02       90.85     15.60 o
   2   6   5     2501.57     2222.61     64.78 o
   3   6   5     7968.96     8104.12    148.80 o
   4   6   5      246.98      321.00    122.58 o
   5   6   5     1290.05     1395.81    186.72 o
   6   6   5       15.71     -105.62    113.80 o
   7   6   5       18.17      211.81    150.35 o
   8   6   5      832.27      877.53    188.41 o
   9   6   5      655.93     1181.61    196.72 o
  10   6   5     1246.78     1288.64    207.95 o
  11   6   5      597.88      898.48    194.33 o
  12   6   5       33.76      -23.30     66.01 o
  13   6   5      158.11      160.73     55.07 o
 -11   7   5      437.81      646.32    171.73 o
 -10   7   5      160.41      -31.76    144.38 o
  -9   7   5       46.51       -6.92     96.95 o
  -8   7   5      323.71      457.19     93.40 o
  -7   7   5      579.06      403.05     85.68 o
  -6   7   5       28.43       36.00     68.70 o
  -5   7   5     3133.49     3068.18    133.04 o
  -4   7   5      249.01      221.56     51.92 o
  -3   7   5      593.72      706.41     60.85 o
  -2   7   5     3108.50     3182.11     80.77 o
  -1   7   5        0.14       10.98     25.32 o
   0   7   5        1.32       -1.72     23.66 o
   1   7   5     1010.50      816.40     38.00 o
   2   7   5      172.19      192.85     49.62 o
   3   7   5     2069.54     2032.74     66.66 o
   4   7   5      716.48      666.75    148.56 o
   5   7   5      200.62       69.16    135.31 o
   6   7   5     1255.19     1112.87    199.26 o
   7   7   5      824.92      800.71    177.04 o
   8   7   5       38.72       56.76    135.74 o
   9   7   5      684.17      976.29    194.33 o
  10   7   5       25.56       77.38    141.94 o
  11   7   5      245.86      151.34    158.53 o
  12   7   5        0.45       29.78     92.72 o
 -11   8   5      108.05     -128.50    156.74 o
 -10   8   5      316.61      327.95    104.77 o
  -9   8   5      231.99      219.54     97.46 o
  -8   8   5      359.10      333.53    163.93 o
  -7   8   5     1134.85     1244.01    115.06 o
  -6   8   5     2301.65     2313.02    139.65 o
  -5   8   5     2064.18     2299.25    133.14 o
  -4   8   5      864.65      881.91     78.63 o
  -3   8   5       14.31       30.58     46.22 o
  -2   8   5      496.11      586.80     54.12 o
  -1   8   5     3341.92     3438.03     82.44 o
   0   8   5       35.47       59.68     23.18 o
   1   8   5     3169.13     3385.35     66.57 o
   2   8   5     1854.13     1760.36     80.45 o
   3   8   5      394.57      412.15     34.67 o
   4   8   5      323.56      338.19     27.82 o
   5   8   5      468.77      397.16    155.75 o
   6   8   5        3.66       63.19    139.21 o
   7   8   5      928.50     1052.87    209.46 o
   8   8   5      242.96      273.54    155.14 o
   9   8   5     1505.51     1508.67    223.69 o
  10   8   5      119.48      155.94    151.38 o
  11   8   5       66.31      371.08    185.92 o
 -10   9   5       17.08       -4.72     93.78 o
  -9   9   5      422.61      548.64    137.59 o
  -8   9   5      658.22      468.27     97.45 o
  -7   9   5     1133.79     1236.34    118.68 o
  -6   9   5     1647.21     1680.17    125.35 o
  -5   9   5        6.07      -63.52     63.52 o
  -4   9   5      113.46      119.97     52.86 o
  -3   9   5      785.99      841.44     67.56 o
  -2   9   5      139.58      171.15     48.49 o
  -1   9   5     3073.42     2882.79    140.77 o
   0   9   5     4612.09     4597.88     83.27 o
   1   9   5      172.46      151.79     26.06 o
   2   9   5     3828.96     3727.99    124.79 o
   3   9   5       29.37        8.79     31.47 o
   4   9   5       55.88       47.26     27.52 o
   5   9   5     1444.44     1467.61     82.67 o
   6   9   5     1359.72     1275.06    217.91 o
   7   9   5      472.56      674.55    178.21 o
   8   9   5     1242.27     1195.94    215.61 o
   9   9   5       15.16      147.58    161.02 o
  10   9   5      226.30      385.88    184.13 o
  11   9   5       31.89      122.07    175.39 o
 -10  10   5      335.49      378.12    136.65 o
  -9  10   5        0.06      -36.29     83.55 o
  -8  10   5     1815.58     1936.30    222.14 o
  -7  10   5      195.82       39.93    112.81 o
  -6  10   5        1.82      -60.82     65.85 o
  -5  10   5      120.35       70.96     63.30 o
  -4  10   5        8.65      -20.81     58.03 o
  -3  10   5       80.60       18.55     50.08 o
  -2  10   5     3810.52     3681.74    112.88 o
  -1  10   5      230.19      185.05     62.48 o
   0  10   5     5204.54     5243.87    178.53 o
   1  10   5      637.31      598.84     59.29 o
   2  10   5       14.38       46.21     39.96 o
   3  10   5     1080.91     1083.43    161.34 o
   4  10   5     1729.99     1689.27     87.63 o
   5  10   5       88.04       63.15     28.98 o
   6  10   5     1382.37     1442.36     54.02 o
   7  10   5      464.65      483.28    170.13 o
   8  10   5      565.09      794.97    200.58 o
   9  10   5     1199.94     1489.73    254.33 o
  10  10   5      104.25      156.50    175.77 o
  -9  11   5      495.53      373.78    290.72 o
  -8  11   5       31.66      -69.24     85.23 o
  -7  11   5     1008.78     1101.13    123.54 o
  -6  11   5      596.89      590.58     95.27 o
  -5  11   5       10.29       -5.64     70.42 o
  -4  11   5       64.89      162.93     60.65 o
  -3  11   5      643.33      534.69     69.30 o
  -2  11   5      635.51      633.10     70.17 o
  -1  11   5     2972.14     2982.51    114.39 o
   0  11   5        1.95      -22.33     41.79 o
   1  11   5       41.01       63.96     66.27 o
   2  11   5     1200.90     1183.40    101.09 o
   3  11   5       59.30       46.57     38.73 o
   4  11   5      631.09      660.29     53.85 o
   5  11   5      250.94      254.93     48.41 o
   6  11   5      246.04      237.39     37.55 o
   7  11   5     1572.09     1738.27     66.52 o
   8  11   5      707.38      776.43     43.59 o
   9  11   5      220.07      279.74    183.00 o
  10  11   5      212.49      476.80    206.50 o
  -8  12   5      603.25      532.38    115.13 o
  -7  12   5       25.37      -23.91     88.10 o
  -6  12   5      245.42      109.22    245.21 o
  -5  12   5       32.77       54.36     78.62 o
  -4  12   5      320.25      276.25     82.35 o
  -3  12   5      509.48      526.92     86.21 o
  -2  12   5      224.40      168.12     56.71 o
  -1  12   5      247.27      250.18     55.89 o
   0  12   5      936.19      896.58     73.28 o
   1  12   5        0.68       36.74     67.74 o
   2  12   5      388.02      374.64     77.24 o
   3  12   5      160.64      191.59     74.42 o
   4  12   5       83.44      110.42    144.50 o
   5  12   5      775.25      710.18     79.19 o
   6  12   5        2.94      -15.00     34.27 o
   7  12   5      456.46      483.55     58.55 o
   8  12   5      214.04      264.17     39.69 o
   9  12   5       58.56      186.06     51.65 o
  -7  13   5      283.46      186.51    102.46 o
  -6  13   5      188.14        5.85     84.48 o
  -5  13   5      180.39      191.18    109.38 o
  -4  13   5       45.49       61.23     74.25 o
  -3  13   5      118.48      165.59     94.56 o
  -2  13   5      639.70      796.71    142.66 o
  -1  13   5        1.82      -47.40     47.40 o
   0  13   5     1108.81     1154.54     71.14 o
   1  13   5       27.97      161.21    144.27 o
   2  13   5       68.82       84.76     69.56 o
   3  13   5      324.38      192.77     74.42 o
   4  13   5      343.76      286.14    129.96 o
   5  13   5      400.84      261.87    106.33 o
   6  13   5      996.62     1059.33     96.46 o
   7  13   5        9.84       -2.87     52.60 o
  -5  14   5       13.96      -85.98     88.99 o
  -4  14   5      751.37      805.17    133.25 o
  -3  14   5      169.07      122.47     76.58 o
  -2  14   5      328.02      472.90    139.94 o
  -1  14   5      750.84      787.98     75.96 o
   0  14   5       45.74      -42.86     48.45 o
   1  14   5      250.88      128.18     87.67 o
   2  14   5       88.06      132.51    227.05 o
   3  14   5       67.40      122.68    129.54 o
   4  14   5      421.64      475.48     92.65 o
   5  14   5      122.77      206.93     74.61 o
   6  14   5      345.89      408.52    134.14 o
  -3  15   5      532.48      650.79     96.79 o
  -2  15   5       12.47        3.78    209.95 o
  -1  15   5      493.53      501.50    168.37 o
   0  15   5       97.75      118.34     95.65 o
   1  15   5       16.57       75.17    106.04 o
   2  15   5       42.59      138.94     97.89 o
   3  15   5      469.30      522.55    106.57 o
  -3 -11   6       82.13       43.41     67.61 o
  -2 -11   6      355.74      531.63    100.36 o
  -1 -11   6       57.31      156.79     91.48 o
   0 -11   6        3.30      -72.21     72.21 o
   1 -11   6      315.94      251.60    104.21 o
   2 -11   6      749.94      724.03    140.67 o
   3 -11   6      464.15      455.24     92.72 o
   4 -11   6      487.32      394.86    121.06 o
   5 -11   6        0.26       37.37     78.94 o
  -5 -10   6      248.80      117.70     84.24 o
  -4 -10   6     1259.29     1291.61     84.06 o
  -3 -10   6      137.15      163.78     58.15 o
  -2 -10   6        6.66       87.34     77.57 o
  -1 -10   6       46.05      111.02     81.75 o
   0 -10   6      269.62      169.43     98.06 o
   1 -10   6       70.63       71.46     97.12 o
   2 -10   6     1616.58     1546.38    119.05 o
   3 -10   6      457.27      436.36     98.17 o
   4 -10   6      335.62      362.63     88.34 o
   5 -10   6      172.33       86.96    117.37 o
   6 -10   6       31.69      -74.05     74.05 o
   7 -10   6       16.72      -89.02    136.77 o
  -7  -9   6      337.22      429.95    100.41 o
  -6  -9   6      440.89      502.26    105.76 o
  -5  -9   6     1421.49     1411.96    100.41 o
  -4  -9   6        3.30       63.60     47.22 o
  -3  -9   6      173.93       92.38     52.94 o
  -2  -9   6      155.23      159.49     59.23 o
  -1  -9   6        1.31      -12.22     77.05 o
   0  -9   6      867.08      971.31    136.16 o
   1  -9   6     3155.90     3220.89    349.70 o
   2  -9   6      276.69      253.37     72.83 o
   3  -9   6      863.71      816.98     95.26 o
   4  -9   6      116.99      115.14     74.00 o
   5  -9   6       19.67      -29.32     93.97 o
   6  -9   6      402.88      548.68     99.10 o
   7  -9   6      203.83      125.12     92.82 o
   8  -9   6        4.66      -57.90     78.36 o
  -8  -8   6       57.08       36.93     74.85 o
  -7  -8   6      426.88      512.93     99.56 o
  -6  -8   6      230.77      182.30     81.85 o
  -5  -8   6      251.72      268.56     50.12 o
  -4  -8   6      510.67      598.86     67.39 o
  -3  -8   6        0.55       15.51     43.64 o
  -2  -8   6        4.46       58.98     48.88 o
  -1  -8   6      309.26      280.34     63.01 o
   0  -8   6        4.08      -26.46     41.46 o
   1  -8   6      965.47      850.82     86.19 o
   2  -8   6     2465.18     2471.02    131.21 o
   3  -8   6       17.06      -35.79     58.77 o
   4  -8   6     1115.94      938.08     99.34 o
   5  -8   6      159.28      120.60     69.28 o
   6  -8   6       14.82        2.07     68.40 o
   7  -8   6      131.92      137.43     79.07 o
   8  -8   6      525.61      462.33     98.65 o
   9  -8   6       76.97        4.13    127.42 o
  -9  -7   6      122.78      138.32     84.99 o
  -8  -7   6      543.30      488.64    100.03 o
  -7  -7   6      109.60      126.06     71.98 o
  -6  -7   6     1303.87     1272.96    152.39 o
  -5  -7   6      468.75      458.40     57.99 o
  -4  -7   6       51.60       54.03     45.69 o
  -3  -7   6       66.96      102.30     50.15 o
  -2  -7   6        0.35      -24.81     45.76 o
  -1  -7   6      550.49      641.11     61.85 o
   0  -7   6     1155.38     1150.42     73.74 o
   1  -7   6      181.68      175.28     49.43 o
   2  -7   6      454.31      531.64     79.63 o
   3  -7   6       26.05       49.03     63.36 o
   4  -7   6     1768.87     1681.21    114.17 o
   5  -7   6      122.89      144.04     67.94 o
   6  -7   6      395.49      468.77     81.10 o
   7  -7   6      257.94      196.19     78.14 o
   8  -7   6      982.61     1151.54    112.64 o
   9  -7   6      214.97      259.68    132.40 o
  10  -7   6      466.06      360.75    140.72 o
  -9  -6   6        0.84      -15.03     65.64 o
  -8  -6   6     1114.19     1031.02    120.66 o
  -7  -6   6      264.50      215.85     77.76 o
  -6  -6   6       79.01      105.93     45.43 o
  -5  -6   6     2968.14     2456.14    218.08 o
  -4  -6   6      204.81      255.46     55.78 o
  -3  -6   6      483.30      549.11    161.65 o
  -2  -6   6       61.73       51.12     41.18 o
  -1  -6   6      839.34      840.28     65.07 o
   0  -6   6     1770.56     1741.52     85.31 o
   1  -6   6     1009.96     1019.73     69.48 o
   2  -6   6      247.63      221.94     51.16 o
   3  -6   6      664.84      652.54     81.98 o
   4  -6   6      514.36      452.96    122.68 o
   5  -6   6       79.67       31.56     65.08 o
   6  -6   6      306.89      375.73     81.24 o
   7  -6   6       60.58      169.81     67.41 o
   8  -6   6      455.66      393.59     84.51 o
  10  -6   6        0.62       54.27    115.02 o
  11  -6   6      147.93       27.58    118.82 o
 -10  -5   6      935.66      809.96    121.50 o
  -9  -5   6      917.58      918.54    118.78 o
  -8  -5   6      159.97      174.59     74.05 o
  -7  -5   6     1781.02     1728.57     80.33 o
  -6  -5   6      626.78      604.25     62.40 o
  -5  -5   6     1493.62     1461.71     87.87 o
  -4  -5   6      401.48      356.77     58.79 o
  -3  -5   6      725.23      708.84     58.28 o
  -2  -5   6       16.00      -27.11     36.78 o
  -1  -5   6     2975.50     2828.51     98.78 o
   0  -5   6       17.10      -16.43     36.43 o
   1  -5   6      861.00      785.52     73.60 o
   2  -5   6      898.80      858.55     62.33 o
   3  -5   6        1.67       29.15     44.76 o
   4  -5   6      329.48      286.02     57.96 o
   5  -5   6     1034.79     1082.42     79.20 o
   6  -5   6      110.81       69.92     53.95 o
   7  -5   6     1481.06     1613.20     91.79 o
   8  -5   6      175.23      197.35     89.13 o
   9  -5   6       71.07      111.96    104.73 o
  10  -5   6      262.38      318.41    124.98 o
  11  -5   6       99.66      204.24    118.21 o
  12  -5   6        5.32      -17.90    111.21 o
 -11  -4   6      114.55      190.10     92.61 o
 -10  -4   6      126.95      247.42     92.09 o
  -9  -4   6     2764.76     2800.31    183.38 o
  -8  -4   6      819.90      825.85    180.56 o
  -7  -4   6     2579.25     2503.28    176.05 o
  -6  -4   6     1008.11     1115.90     78.60 o
  -5  -4   6       97.77      169.41     71.96 o
  -4  -4   6        8.73        8.31     37.48 o
  -3  -4   6     2298.65     2311.36     89.59 o
  -2  -4   6      381.65      480.84     50.20 o
  -1  -4   6     1671.21     1595.40     74.19 o
   0  -4   6     3492.74     3526.99     97.09 o
   1  -4   6      114.00      113.65     33.69 o
   2  -4   6     2488.47     2625.01     82.00 o
   3  -4   6     1623.92     1562.46     67.19 o
   4  -4   6       57.74       37.53     44.56 o
   5  -4   6      710.74      803.20     65.89 o
   6  -4   6      618.59      882.11    178.53 o
   7  -4   6      185.03      194.22     57.05 o
   8  -4   6     1015.84     1115.86    173.33 o
   9  -4   6      159.65       75.34     64.01 o
  10  -4   6      127.29      192.35     73.32 o
  11  -4   6      530.41      562.85    123.36 o
  12  -4   6      159.40       62.07    104.49 o
 -11  -3   6      637.24      715.05    122.07 o
 -10  -3   6     1098.39     1146.89    134.33 o
  -9  -3   6       43.62      -35.19     64.79 o
  -8  -3   6     1403.68     1420.14     84.58 o
  -7  -3   6      155.89      170.87     53.72 o
  -6  -3   6      802.02      773.78     98.39 o
  -5  -3   6     3362.18     3155.93    124.60 o
  -4  -3   6      931.00      895.70     61.05 o
  -3  -3   6     1263.78     1196.99     64.85 o
  -2  -3   6     3150.42     3171.06    108.63 o
  -1  -3   6      161.25      104.43     47.38 o
   0  -3   6     8313.24     8338.94    175.39 o
   1  -3   6     4229.40     4369.75    102.23 o
   2  -3   6      147.28      191.90     33.53 o
   3  -3   6     2540.45     2368.71    176.01 o
   4  -3   6     1345.69     1418.47     62.32 o
   5  -3   6      549.30      487.89     71.32 o
   6  -3   6     1507.02     1529.22     95.29 o
   7  -3   6     1306.66     1307.84    124.79 o
   8  -3   6      817.74      779.48     84.42 o
   9  -3   6     1591.10     1715.27    104.52 o
  10  -3   6      274.86      257.59     73.23 o
  11  -3   6      287.58      272.23     71.07 o
  12  -3   6      610.45      776.23    131.60 o
 -11  -2   6       33.46       29.46     81.14 o
 -10  -2   6      960.42      994.38    123.47 o
  -9  -2   6     2165.22     2057.87    157.96 o
  -8  -2   6      180.21      265.56     57.28 o
  -7  -2   6      818.56      756.36     78.64 o
  -6  -2   6      174.90      239.31     60.28 o
  -5  -2   6       91.97      109.39     44.15 o
  -4  -2   6     1358.89     1318.68     80.96 o
  -3  -2   6      764.56      723.83     49.47 o
  -2  -2   6     6874.26     6995.71    136.06 o
  -1  -2   6     6055.20     5802.17    119.68 o
   0  -2   6       31.62       21.38     26.10 o
   1  -2   6     2278.02     2222.70     68.90 o
   2  -2   6     1928.48     1796.65     63.41 o
   3  -2   6       35.81       75.41     31.38 o
   4  -2   6     2551.67     2366.78     71.90 o
   5  -2   6     4649.93     4332.71    100.21 o
   6  -2   6      625.37      603.86     58.76 o
   7  -2   6     1915.32     1916.59     89.12 o
   8  -2   6       31.68       11.98     59.54 o
   9  -2   6      826.43      839.25     79.38 o
  10  -2   6     1022.08     1083.92    119.65 o
  11  -2   6       29.49      147.34     84.01 o
  12  -2   6      111.77      251.51     94.30 o
  13  -2   6      617.45      736.43    124.93 o
 -11  -1   6     1110.02     1257.77    146.69 o
 -10  -1   6        5.49        4.65     75.46 o
  -9  -1   6     1708.70     1753.44    121.71 o
  -8  -1   6       33.86       90.48     57.98 o
  -7  -1   6      551.66      439.16     69.69 o
  -6  -1   6      665.68      623.36     60.11 o
  -5  -1   6     1418.18     1490.02     75.37 o
  -4  -1   6      673.64      703.47     49.76 o
  -3  -1   6     3298.05     3268.79     98.03 o
  -2  -1   6     1021.32     1110.68     52.23 o
  -1  -1   6     5591.21     5845.51    176.68 o
   0  -1   6      132.88      175.75     30.46 o
   1  -1   6        7.94       49.26     34.41 o
   2  -1   6       20.69       33.77     19.90 o
   3  -1   6      968.27      901.88     54.81 o
   4  -1   6        5.67       32.12     25.44 o
   5  -1   6     9077.36     8867.61    155.55 o
   6  -1   6      270.26      227.20     35.16 o
   7  -1   6      595.87      644.25     54.31 o
   8  -1   6     1225.50     1249.79     81.99 o
   9  -1   6       17.44       11.75     46.88 o
  10  -1   6        1.35      185.96     77.76 o
  11  -1   6       73.45      140.11     81.24 o
  12  -1   6      323.01      307.79     97.87 o
  13  -1   6      690.48      862.73    122.25 o
 -12   0   6       76.61       93.03     90.87 o
 -11   0   6     1719.51     1839.22    107.51 o
 -10   0   6      365.63      347.59     72.13 o
  -9   0   6      380.74      426.02    115.28 o
  -8   0   6        1.22       55.85     99.14 o
  -7   0   6      206.90      188.99     65.60 o
  -6   0   6       26.54       22.92     43.86 o
  -5   0   6     1289.16     1139.26     62.52 o
  -4   0   6      574.23      488.23     55.34 o
  -3   0   6     4655.64     4701.23    106.68 o
  -2   0   6     6047.28     6134.34    133.06 o
  -1   0   6        2.73       -5.26     40.81 o
   0   0   6      435.12      388.07     34.30 o
   1   0   6      452.31      610.38     31.86 o
   2   0   6       30.83       82.68     31.03 o
   3   0   6      635.80      566.91     34.70 o
   4   0   6     4492.98     4222.22     80.85 o
   5   0   6      150.73      130.28     39.01 o
   6   0   6     2277.30     2141.29     63.69 o
   7   0   6       19.22       24.50     29.37 o
   8   0   6      128.96       73.02     52.35 o
   9   0   6       76.39       50.51     76.21 o
  10   0   6      139.37       85.32     68.64 o
  11   0   6        9.27      -50.56     65.97 o
  12   0   6     1347.55     1539.21    140.91 o
  13   0   6        6.57      -66.62     66.62 o
 -11   1   6      308.37      270.99    128.27 o
 -10   1   6     1311.17     1288.21    105.00 o
  -9   1   6      225.81      283.73     70.10 o
  -8   1   6      423.50      512.85     78.83 o
  -7   1   6        3.63        7.37     48.84 o
  -6   1   6      174.01      121.57     48.42 o
  -5   1   6       26.80       17.01     37.07 o
  -4   1   6     6215.30     6006.48    126.02 o
  -3   1   6      426.15      355.50     37.48 o
  -2   1   6     4301.53     4900.15    105.19 o
  -1   1   6      706.92      654.66     39.70 o
   0   1   6     1732.75     2082.01     53.74 o
   1   1   6      181.91      219.91     27.85 o
   2   1   6        5.25       41.96     20.98 o
   3   1   6      174.10      232.77     23.58 o
   4   1   6     3853.05     3822.12     70.23 o
   5   1   6     5070.89     4973.83     92.56 o
   6   1   6      463.71      484.90     69.49 o
   7   1   6      231.00      249.42     51.70 o
   8   1   6       83.74       28.24     48.13 o
   9   1   6       12.29      -29.16     52.69 o
  10   1   6      568.09      561.18     89.36 o
  11   1   6        3.74       28.24     64.65 o
  12   1   6      375.80      473.32     88.33 o
  13   1   6      230.16      332.23     88.42 o
 -12   2   6      174.50      121.41    111.40 o
 -11   2   6      588.50      607.93    139.50 o
 -10   2   6        0.05        0.90     93.19 o
  -9   2   6      568.66      449.56    199.10 o
  -8   2   6        7.74        5.48     60.89 o
  -7   2   6      212.42      273.81     59.80 o
  -6   2   6     1214.27     1164.55    103.52 o
  -5   2   6     3869.20     3945.51    145.70 o
  -4   2   6     1142.86     1160.34     56.79 o
  -3   2   6     5106.93     5130.40    111.58 o
  -2   2   6      208.98      285.26     33.98 o
  -1   2   6     3779.65     4140.65     91.27 o
   0   2   6      107.87      111.78     24.89 o
   1   2   6     2809.28     3151.72     77.57 o
   2   2   6     3565.38     3708.47     67.59 o
   3   2   6     2072.17     2178.43     46.41 o
   4   2   6       86.58       87.52     31.86 o
   5   2   6     3181.28     3047.05     94.64 o
   6   2   6      947.71     1030.22     60.66 o
   7   2   6       23.27      -42.99     49.05 o
   8   2   6      374.88      425.76     65.24 o
   9   2   6      237.51      229.63     54.34 o
  10   2   6     1367.80     1274.77     80.82 o
  11   2   6      429.50      550.47     83.68 o
  12   2   6      101.92      222.52     74.24 o
  13   2   6      133.30      158.34     75.88 o
 -12   3   6        4.46        9.58    123.99 o
 -11   3   6      621.27      680.99    154.48 o
 -10   3   6     2327.19     1863.49    196.77 o
  -9   3   6        2.06       13.33     61.34 o
  -8   3   6      363.23      275.59     59.61 o
  -7   3   6      427.02      298.95     57.20 o
  -6   3   6       75.56       25.83     52.74 o
  -5   3   6     2849.17     2684.09     89.34 o
  -4   3   6      503.13      518.10     44.89 o
  -3   3   6      631.63      531.19     42.31 o
  -2   3   6     6073.11     6201.99    121.34 o
  -1   3   6     1543.85     1609.77     75.31 o
   0   3   6     1411.03     1302.90     48.62 o
   1   3   6      388.59      275.75     28.21 o
   2   3   6      277.59      271.94     23.43 o
   3   3   6     7465.04     7220.74    163.82 o
   4   3   6     3388.05     2946.53     84.65 o
   5   3   6      158.74      238.27     30.61 o
   6   3   6      221.50      238.04     35.19 o
   7   3   6      246.07      264.85     42.94 o
   8   3   6        1.56      115.30     60.70 o
   9   3   6     1403.10     1487.65     83.05 o
  10   3   6        4.70      -26.71    100.52 o
  11   3   6       33.06       24.07     82.46 o
  12   3   6      426.98      339.79     74.42 o
  13   3   6       30.06       38.10     62.25 o
 -12   4   6      592.59      573.07    149.97 o
 -11   4   6        0.71       68.69    141.52 o
 -10   4   6      880.77      831.58    165.29 o
  -9   4   6       47.65      -52.15    118.92 o
  -8   4   6       40.58       20.42     50.17 o
  -7   4   6     1529.83     1429.82     86.71 o
  -6   4   6     1165.99     1126.72     74.49 o
  -5   4   6      553.75      601.84     53.71 o
  -4   4   6     2950.87     2906.53     98.22 o
  -3   4   6      217.94      198.05     35.86 o
  -2   4   6     4079.01     4350.35     99.12 o
  -1   4   6     3655.06     3906.70    130.02 o
   0   4   6      940.44      738.34     37.55 o
   1   4   6     1841.21     1988.05     47.50 o
   2   4   6     3230.80     3148.76     63.12 o
   3   4   6      513.96      598.44     43.72 o
   4   4   6     1778.91     1656.81     55.67 o
   5   4   6      677.03      451.52    131.04 o
   6   4   6        0.15      174.03    139.92 o
   7   4   6      297.93      394.81    159.65 o
   8   4   6     1102.39     1179.96    202.03 o
   9   4   6       38.87       14.89     55.26 o
  10   4   6     1363.65     1428.27     72.23 o
  11   4   6       52.07       30.29     43.83 o
  12   4   6       13.08       33.03     51.02 o
  13   4   6      253.63      351.54     70.66 o
 -11   5   6      165.41      328.09    156.22 o
 -10   5   6       53.26     -137.05    137.05 o
  -9   5   6      128.42      151.76     81.88 o
  -8   5   6      763.63      887.15    103.98 o
  -7   5   6        0.23       14.46     75.03 o
  -6   5   6     2507.53     2664.51    109.19 o
  -5   5   6      429.03      468.69     52.30 o
  -4   5   6     4866.25     4924.46    118.34 o
  -3   5   6     2222.28     2242.86     74.88 o
  -2   5   6       63.18      108.60     41.74 o
  -1   5   6     1230.94     1200.46     99.38 o
   0   5   6     3361.26     3663.00     76.84 o
   1   5   6       92.08       64.56     20.16 o
   2   5   6     5203.84     5288.83    119.20 o
   3   5   6     3448.62     3272.59     78.62 o
   4   5   6      152.42      -46.28    101.44 o
   5   5   6     1679.11     1733.06    199.64 o
   6   5   6     1867.54     1937.49    218.15 o
   7   5   6        4.82      174.78    153.12 o
   8   5   6     1417.53     1707.69    222.33 o
   9   5   6     1504.65     1613.68    222.52 o
  10   5   6      319.56      288.68     94.02 o
  11   5   6      574.17      685.82     57.20 o
  12   5   6       10.37      -41.66    131.46 o
  13   5   6        0.84       77.48     52.20 o
 -11   6   6        5.11       24.34    149.74 o
 -10   6   6      751.89      861.88    176.00 o
  -9   6   6        1.07       64.73    114.90 o
  -8   6   6      661.43      662.90    100.30 o
  -7   6   6     1000.90      969.40    110.10 o
  -6   6   6       36.54      142.31     79.50 o
  -5   6   6     4155.75     4074.18    312.00 o
  -4   6   6       32.71      -22.66     36.80 o
  -3   6   6        0.60      -11.04     32.00 o
  -2   6   6     2346.82     2430.87     77.06 o
  -1   6   6      244.65      226.81     32.32 o
   0   6   6     1315.07     1242.32     48.26 o
   1   6   6      285.34      202.60     27.38 o
   2   6   6      330.11      435.29     43.06 o
   3   6   6     1194.71      961.97     41.61 o
   4   6   6      675.13      618.36    152.32 o
   5   6   6       68.26       68.88    123.57 o
   6   6   6     3560.20     3464.44    285.48 o
   7   6   6     2267.93     2243.41    249.30 o
   8   6   6       50.44     -124.51    127.28 o
   9   6   6     2390.15     2293.26    251.93 o
  10   6   6      115.03       40.03    164.40 o
  11   6   6      171.03       69.91    169.33 o
  12   6   6      186.01      193.84    122.86 o
 -11   7   6       45.73      -38.29    152.51 o
 -10   7   6      122.27      -62.07    144.34 o
  -9   7   6      636.64      475.67    116.92 o
  -8   7   6       51.09       13.80     89.39 o
  -7   7   6      631.58      464.33    106.28 o
  -6   7   6     1224.92     1107.83    107.73 o
  -5   7   6      228.80      265.81     81.44 o
  -4   7   6      813.41      996.84     81.00 o
  -3   7   6       12.99       33.24     46.47 o
  -2   7   6      397.36      409.49     40.26 o
  -1   7   6     1276.65     1228.84     52.69 o
   0   7   6     1426.73     1237.25     41.76 o
   1   7   6     1950.63     1978.39     43.47 o
   2   7   6      670.67      643.33     78.47 o
   3   7   6       87.36      124.77     39.65 o
   4   7   6      469.21      452.65     56.85 o
   5   7   6     1432.82     1157.55    192.49 o
   6   7   6       83.75        6.86    146.97 o
   7   7   6      821.16      691.00    177.08 o
   8   7   6      421.36      626.16    189.06 o
   9   7   6     1141.88     1237.10    210.87 o
  10   7   6      709.07      603.23    192.45 o
  11   7   6        6.37      -76.96    150.26 o
 -10   8   6        1.29      -11.94     93.41 o
  -9   8   6     1106.33     1099.65    293.46 o
  -8   8   6     1187.88     1148.08    135.74 o
  -7   8   6      320.35      175.52    132.54 o
  -6   8   6     2989.18     2850.16    152.76 o
  -5   8   6      708.05      834.84     97.28 o
  -4   8   6        0.35      -48.43     56.41 o
  -3   8   6      173.65      206.63     53.47 o
  -2   8   6       37.52       55.05     45.18 o
  -1   8   6      962.60     1018.12     51.16 o
   0   8   6     2463.51     2669.01     60.90 o
   1   8   6        7.83       -8.35     17.16 o
   2   8   6     1997.46     2096.31     78.08 o
   3   8   6      114.09      114.73     34.60 o
   4   8   6       66.47       56.38     23.18 o
   5   8   6      324.09      255.22    156.27 o
   6   8   6     1055.01     1280.18    223.08 o
   7   8   6        0.93        6.77    153.83 o
   8   8   6     1637.28     1828.30    245.16 o
   9   8   6       28.03      -43.93    148.00 o
  10   8   6      203.84      306.76    181.41 o
  11   8   6      231.49      215.38    185.21 o
 -10   9   6      216.61      129.71    186.06 o
  -9   9   6        6.53      -41.78     84.76 o
  -8   9   6     3134.21     3179.88    176.79 o
  -7   9   6      428.17      354.31    151.10 o
  -6   9   6      440.89      415.89    110.23 o
  -5   9   6     1109.82      921.34    104.25 o
  -4   9   6       72.33       29.05     66.20 o
  -3   9   6      642.71      589.18     63.36 o
  -2   9   6     3022.04     2881.49    100.15 o
  -1   9   6      663.19      636.34     56.87 o
   0   9   6      979.12      972.34     54.05 o
   1   9   6     1814.58     1873.19     63.82 o
   2   9   6      108.62      105.37     41.29 o
   3   9   6      654.30      649.13     49.14 o
   4   9   6       25.02       34.93     28.19 o
   5   9   6       43.85       64.89     22.46 o
   6   9   6      115.71      347.21    174.26 o
   7   9   6      518.49      919.01    206.07 o
   8   9   6     1059.83      884.20    202.64 o
   9   9   6     1309.25     1138.29    232.95 o
  10   9   6        1.31       56.90    152.93 o
  11   9   6       44.32      -63.19    161.95 o
  -9  10   6     1158.92     1199.15    358.16 o
  -8  10   6      252.74      177.72     96.80 o
  -7  10   6     1781.02     1904.14    161.70 o
  -6  10   6       56.44       22.48     75.33 o
  -5  10   6      835.93      968.48    101.59 o
  -4  10   6       15.27      -16.85     56.87 o
  -3  10   6      138.01      216.07     64.61 o
  -2  10   6      180.72      270.25     54.80 o
  -1  10   6     3209.12     3169.95    115.28 o
   0  10   6        1.21      -67.25     67.25 o
   1  10   6     4083.64     3847.80    169.51 o
   2  10   6      862.67      924.14     64.75 o
   3  10   6        0.56      -10.29     34.97 o
   4  10   6       64.69      111.70     36.86 o
   5  10   6      531.33      560.73     46.21 o
   6  10   6      373.66      359.57     29.85 o
   7  10   6      618.40      730.75    195.55 o
   8  10   6      618.94      479.05    187.84 o
   9  10   6      306.75      301.87    184.08 o
  10  10   6      180.96      418.68    204.76 o
  -9  11   6      828.58      743.78    124.13 o
  -8  11   6      493.03      454.27    196.75 o
  -7  11   6      538.32      559.06    123.36 o
  -6  11   6      474.57      369.20     96.51 o
  -5  11   6       20.86       24.11     73.18 o
  -4  11   6        7.17      -54.91     54.91 o
  -3  11   6      710.83      719.60     77.16 o
  -2  11   6      751.97      765.51     81.53 o
  -1  11   6      620.72      615.67     65.87 o
   0  11   6      814.69      883.39     62.70 o
   1  11   6       22.24       -0.58     71.18 o
   2  11   6      280.11      209.18     84.99 o
   3  11   6      435.71      481.81     53.23 o
   4  11   6       82.16       65.68     40.72 o
   5  11   6     1758.36     1844.07     75.18 o
   6  11   6      207.70      289.56     39.09 o
   7  11   6       16.12      243.24    171.68 o
   8  11   6      983.29     1033.47    235.91 o
   9  11   6      424.15      522.98    207.53 o
  10  11   6       17.02       92.56    179.06 o
  -8  12   6      247.23      234.18    122.21 o
  -7  12   6       99.66       90.73     89.01 o
  -6  12   6        8.11      -24.20     79.38 o
  -5  12   6      225.01       96.57    108.72 o
  -4  12   6      365.24      481.98     88.69 o
  -3  12   6       18.85       24.14     63.95 o
  -2  12   6      727.46      664.74     73.19 o
  -1  12   6       88.15       18.42     58.06 o
   0  12   6      101.38       30.80     65.71 o
   1  12   6     1474.45     1351.27    255.85 o
   2  12   6      412.91      368.46    210.87 o
   3  12   6        0.55       -8.03     84.10 o
   4  12   6      159.05      178.98     64.73 o
   5  12   6        0.02      -31.48     46.27 o
   6  12   6      488.89      447.01     57.42 o
   7  12   6      268.09      309.07     44.67 o
   8  12   6       20.59       13.87     33.36 o
   9  12   6      326.06      392.04     38.26 o
  -6  13   6      177.73      202.17    110.41 o
  -5  13   6       68.85      -64.89     92.32 o
  -4  13   6      472.11      517.53    111.02 o
  -3  13   6       18.98       42.53     68.63 o
  -2  13   6       35.56      166.03     77.41 o
  -1  13   6      482.85      756.58    123.92 o
   0  13   6       53.91       61.16     39.10 o
   1  13   6       88.41       90.34     79.23 o
   2  13   6       32.41      102.83     86.15 o
   3  13   6       45.78       54.97     68.67 o
   4  13   6      459.38      494.66     84.97 o
   5  13   6     1126.08     1245.22    108.84 o
   6  13   6       17.88       45.71     57.04 o
   7  13   6       10.32       65.55     55.30 o
   8  13   6       26.04      169.23    124.30 o
  -5  14   6      311.60      339.93    118.26 o
  -4  14   6       23.19      -79.92     79.92 o
  -3  14   6      676.66      850.16    102.60 o
  -2  14   6       21.94        4.91     69.97 o
  -1  14   6      355.97      323.43     61.35 o
   0  14   6      172.73      220.47    102.92 o
   1  14   6      148.76      170.29     90.74 o
   2  14   6      189.56       89.73     85.69 o
   3  14   6      452.21      690.47    267.46 o
   4  14   6        0.89       -1.18     73.21 o
   5  14   6      433.75      442.10     87.97 o
   6  14   6       89.78      142.37    144.76 o
  -3  15   6      130.69      286.86    158.48 o
  -2  15   6      817.91      818.97    184.53 o
  -1  15   6        7.07       45.33    116.54 o
   0  15   6       82.14      104.68    150.98 o
   1  15   6      329.04      360.65    113.26 o
   2  15   6       57.02      -13.11    128.08 o
   3  15   6      251.01      151.52     90.20 o
   4  15   6      710.17      748.28    112.30 o
  -1 -11   7       15.44       12.22     85.75 o
   0 -11   7      417.82      415.81    116.19 o
   1 -11   7      269.27      198.51    109.00 o
   2 -11   7      929.49     1163.85    165.43 o
   3 -11   7      352.27      614.55    143.54 o
  -4 -10   7       21.53      -18.18     65.78 o
  -3 -10   7       11.12      -21.61     72.07 o
  -2 -10   7       16.34      -16.21     79.97 o
  -1 -10   7       48.04      182.35     96.69 o
   0 -10   7      443.12      394.90    116.85 o
   1 -10   7     1988.50     2010.55    193.15 o
   2 -10   7        0.58      -49.87     65.44 o
   3 -10   7     1015.44     1093.51    115.07 o
   4 -10   7       24.96       39.98    140.01 o
   5 -10   7       19.03      166.01    110.20 o
   6 -10   7      134.83      244.51    243.85 o
  -6  -9   7      220.73      339.98    101.63 o
  -5  -9   7      435.97      479.31     62.82 o
  -4  -9   7      801.10      892.25     82.01 o
  -3  -9   7        1.57      -41.11     74.75 o
  -2  -9   7        4.24       94.53     82.36 o
  -1  -9   7      792.01      566.82    115.58 o
   0  -9   7      596.06      442.87    119.95 o
   1  -9   7      683.86      570.89     88.03 o
   2  -9   7     1125.09     1177.87    107.13 o
   3  -9   7      188.95      210.58     77.31 o
   4  -9   7      594.84      527.11     94.30 o
   5  -9   7      114.79      274.60    112.43 o
   6  -9   7        0.06      -68.24     68.24 o
   7  -9   7      106.16      174.17     88.20 o
   8  -9   7      395.10      402.79    102.78 o
  -7  -8   7      141.11       95.75     79.83 o
  -6  -8   7     1071.92     1116.97     71.45 o
  -5  -8   7      232.20      297.93     58.41 o
  -4  -8   7      899.98      871.59     80.34 o
  -3  -8   7        1.83       61.64     51.79 o
  -2  -8   7      232.36      325.55    151.43 o
  -1  -8   7      381.82      596.51    115.49 o
   0  -8   7     3896.43     4079.37    166.43 o
   1  -8   7      149.12       14.91     58.35 o
   2  -8   7      987.15      933.31     96.07 o
   3  -8   7     1271.53     1407.51    112.30 o
   4  -8   7        0.78       38.56     63.20 o
   5  -8   7        9.73        4.04     72.45 o
   6  -8   7      493.45      513.54     92.95 o
   7  -8   7        0.41      -28.75     72.05 o
   8  -8   7     1178.54     1516.41    135.71 o
   9  -8   7      359.10      193.90    145.65 o
  -8  -7   7      562.36      572.03    111.21 o
  -7  -7   7      322.97      319.78     92.51 o
  -6  -7   7      146.92      153.55     59.86 o
  -5  -7   7      525.21      611.68     67.59 o
  -4  -7   7      110.09      169.52     54.79 o
  -3  -7   7        8.86      -20.37     46.86 o
  -2  -7   7      823.61      849.19     82.26 o
  -1  -7   7      327.59      312.37     52.43 o
   0  -7   7      738.45      679.28     83.37 o
   1  -7   7     1184.85     1237.91    101.42 o
   2  -7   7      127.27      166.29     64.36 o
   3  -7   7     2172.08     2503.24    134.21 o
   4  -7   7      533.18      597.74     83.49 o
   5  -7   7      217.11      192.95     69.55 o
   6  -7   7     1241.12     1372.85    115.37 o
   7  -7   7      278.17      225.06     81.40 o
   8  -7   7      104.51      155.60    131.93 o
   9  -7   7      841.72      541.49    147.62 o
  10  -7   7      198.85      110.84    122.86 o
  -9  -6   7      208.18      226.42     88.71 o
  -8  -6   7       68.95       88.19     78.98 o
  -7  -6   7      297.51      319.54     49.24 o
  -6  -6   7      216.98      288.86     54.36 o
  -5  -6   7        7.50      -41.96     41.96 o
  -4  -6   7     2413.59     2363.25    115.55 o
  -3  -6   7      358.07      288.06     60.32 o
  -2  -6   7       16.98       32.01     49.12 o
  -1  -6   7     1188.24     1096.56     96.90 o
   0  -6   7      585.60      655.33     74.98 o
   1  -6   7     2060.05     1993.59    118.51 o
   2  -6   7      895.59      739.65     85.43 o
   3  -6   7      238.61      344.18     76.63 o
   4  -6   7      117.14      161.15     70.11 o
   5  -6   7      121.45      105.88     68.12 o
   6  -6   7      171.51      205.88     70.25 o
   7  -6   7     1714.40     1731.21    121.09 o
   8  -6   7      636.45      679.02    132.73 o
   9  -6   7      317.62      516.83    129.39 o
  10  -6   7      745.92      607.18    138.42 o
  11  -6   7        0.11     -111.96    111.96 o
  -9  -5   7      378.77      554.41    104.68 o
  -8  -5   7      443.07      504.49     81.26 o
  -7  -5   7        1.12      -28.01     50.16 o
  -6  -5   7      777.58      901.74     74.57 o
  -5  -5   7      199.22      133.75     56.40 o
  -4  -5   7       97.26       96.28     52.44 o
  -3  -5   7      213.27      233.31     50.20 o
  -2  -5   7      652.09      623.86     75.41 o
  -1  -5   7      562.35      614.22     63.30 o
   0  -5   7     4902.52     5028.09    193.03 o
   1  -5   7      521.73      528.78     55.14 o
   2  -5   7      946.38     1015.71     89.35 o
   3  -5   7      388.29      419.67     74.91 o
   4  -5   7      323.79      297.14     71.68 o
   5  -5   7        8.70      -21.04     93.55 o
   6  -5   7     1096.50     1005.00     98.44 o
   7  -5   7       28.22       89.95     76.30 o
   8  -5   7      967.73      902.99    137.05 o
   9  -5   7       13.52       38.62    101.35 o
  10  -5   7      320.23       58.73    108.53 o
  11  -5   7       99.94       47.03    114.92 o
 -10  -4   7      283.55      234.87     92.56 o
  -9  -4   7       52.30       11.98     73.39 o
  -8  -4   7     1622.24     1524.28     87.00 o
  -7  -4   7       43.95       81.51     49.79 o
  -6  -4   7      722.37      697.73     71.81 o
  -5  -4   7     1315.80     1248.51    245.52 o
  -4  -4   7     1333.56     1362.44     76.19 o
  -3  -4   7       23.85       69.77     43.63 o
  -2  -4   7     1498.53     1359.24     76.46 o
  -1  -4   7       21.76       45.83     44.81 o
   0  -4   7     1963.73     1711.27     82.33 o
   1  -4   7      418.16      438.19     47.11 o
   2  -4   7        9.49       21.35     35.88 o
   3  -4   7       84.62       67.33     49.36 o
   4  -4   7     1010.42     1257.98     78.98 o
   5  -4   7       16.58        8.73     73.20 o
   6  -4   7     1684.59     1864.04     96.24 o
   7  -4   7      378.97      381.72     64.11 o
   8  -4   7      116.88      253.79     70.42 o
   9  -4   7        3.31       -7.22     92.91 o
  10  -4   7       63.74      148.78     95.73 o
  11  -4   7        6.26      -97.49     97.49 o
  12  -4   7      266.98      286.37    112.06 o
 -10  -3   7      657.21      699.69    120.19 o
  -9  -3   7      508.65      542.69     61.92 o
  -8  -3   7      302.22      249.75     61.33 o
  -7  -3   7      399.78      450.77     87.06 o
  -6  -3   7       11.26       18.84     60.99 o
  -5  -3   7      527.83      450.38     93.12 o
  -4  -3   7     2068.68     1971.80     89.39 o
  -3  -3   7       26.59      -34.58     46.11 o
  -2  -3   7     5949.61     6059.55    150.45 o
  -1  -3   7     5206.11     4968.12    116.20 o
   0  -3   7      336.58      288.74     39.60 o
   1  -3   7      485.37      446.17     48.43 o
   2  -3   7     2078.26     1990.12     73.42 o
   3  -3   7      101.31      136.86     37.33 o
   4  -3   7     1291.47     1238.61    122.06 o
   5  -3   7     2292.98     2421.87    116.13 o
   6  -3   7      758.56      684.78     67.35 o
   7  -3   7      911.81      848.21    117.70 o
   8  -3   7       36.86       24.27     59.34 o
   9  -3   7       24.54       97.75     62.50 o
  10  -3   7      668.13      650.96     82.73 o
  11  -3   7      398.52      541.95    159.65 o
  12  -3   7       52.14      249.77    102.66 o
 -11  -2   7      537.11      568.04    118.68 o
 -10  -2   7       24.30        6.05     87.65 o
  -9  -2   7     1075.65     1263.03    135.83 o
  -8  -2   7       48.32       87.33     56.21 o
  -7  -2   7       13.33       21.32     51.11 o
  -6  -2   7      480.26      456.24    106.65 o
  -5  -2   7     1513.26     1459.77    105.70 o
  -4  -2   7      187.14      232.24     48.68 o
  -3  -2   7     4602.04     4576.22    128.05 o
  -2  -2   7        4.47       -5.63     32.20 o
  -1  -2   7     2809.82     2925.71     86.29 o
   0  -2   7     1270.43     1353.93     61.57 o
   1  -2   7       47.36       89.65     32.33 o
   2  -2   7     2240.42     2417.07     76.02 o
   3  -2   7     6338.92     6506.26    154.93 o
   4  -2   7      323.01      257.96     39.14 o
   5  -2   7     6564.04     6346.28    156.79 o
   6  -2   7     1253.65     1206.31     75.19 o
   7  -2   7       70.40      151.64     66.15 o
   8  -2   7      956.70     1005.14     86.24 o
   9  -2   7      658.75      689.40     74.54 o
  10  -2   7       78.32       74.74     55.68 o
  11  -2   7     1201.90     1067.91    137.01 o
  12  -2   7      334.54      481.87    113.09 o
 -11  -1   7      602.49      774.54    128.60 o
 -10  -1   7      796.50      917.64     84.39 o
  -9  -1   7        2.55       46.46     64.13 o
  -8  -1   7       27.64       86.95     87.34 o
  -7  -1   7      128.75      199.56     64.65 o
  -6  -1   7      494.17      409.13     56.57 o
  -5  -1   7     3170.92     3029.97    108.20 o
  -4  -1   7      944.29     1021.37     89.66 o
  -3  -1   7     4189.02     4041.76    116.32 o
  -2  -1   7     4816.53     4600.02    122.27 o
  -1  -1   7     1422.41     1470.19     82.20 o
   0  -1   7      552.21      591.28     46.89 o
   1  -1   7     1492.47     1488.15     75.66 o
   2  -1   7      161.30      153.83     34.39 o
   3  -1   7      214.38      173.15     31.88 o
   4  -1   7     5282.04     5483.57    114.87 o
   5  -1   7       97.74      120.00     33.40 o
   6  -1   7     6821.44     7085.41    140.06 o
   7  -1   7     1264.03     1297.40     85.91 o
   8  -1   7        0.34       51.88     57.78 o
   9  -1   7      888.06      985.17     68.50 o
  10  -1   7      131.78      184.60     79.50 o
  12  -1   7      800.51     1123.35    136.21 o
  13  -1   7      120.84      262.74    100.55 o
 -11   0   7        9.60       95.96    121.85 o
 -10   0   7      557.59      545.83    122.44 o
  -9   0   7      809.19      726.77     87.22 o
  -8   0   7        1.74       -2.45     76.68 o
  -7   0   7       11.77      -40.87     56.38 o
  -6   0   7      721.00      714.07     66.52 o
  -5   0   7        0.19      -11.14     47.72 o
  -4   0   7     2069.04     1992.31     87.39 o
  -3   0   7      514.38      484.15     45.32 o
  -2   0   7      122.60       64.05     40.23 o
  -1   0   7     1272.07     1179.75     56.11 o
   0   0   7      670.72      728.10     45.11 o
   1   0   7      407.40      364.64     36.08 o
   2   0   7      976.66      909.79     45.70 o
   3   0   7      313.37      409.69     36.37 o
   4   0   7      519.03      427.77     35.69 o
   5   0   7     6367.52     6042.13    107.21 o
   6   0   7      432.53      408.31     37.29 o
   7   0   7     1736.45     1787.21     62.79 o
   8   0   7       15.60       20.96     79.87 o
   9   0   7       17.01       73.06     83.07 o
  10   0   7      134.16      188.92     82.55 o
  11   0   7      711.42      727.04    110.79 o
  12   0   7      209.48      101.91     81.85 o
  13   0   7      343.44      349.42     93.03 o
 -11   1   7      807.13      681.79    132.12 o
 -10   1   7        2.59       -3.07    156.11 o
  -9   1   7     1411.72     1531.90    112.57 o
  -8   1   7      124.28       58.00     62.62 o
  -7   1   7      252.34      295.19     81.50 o
  -6   1   7       65.79       37.22     45.22 o
  -5   1   7     1356.01     1412.84     78.70 o
  -4   1   7      469.72      451.77     51.91 o
  -3   1   7     6875.02     7071.46    156.81 o
  -2   1   7      467.59      367.68     60.71 o
  -1   1   7     1737.24     1893.83     65.09 o
   0   1   7     3821.24     4302.79     96.63 o
   1   1   7      941.72      844.78     46.98 o
   2   1   7     1227.22     1302.05     51.47 o
   3   1   7      904.60      930.81     47.01 o
   4   1   7      736.64      805.70     37.12 o
   5   1   7     4394.85     4517.85     84.78 o
   6   1   7     2056.61     2234.34     82.87 o
   7   1   7       66.55      115.01     49.68 o
   8   1   7       78.17      120.00     58.26 o
   9   1   7      306.39      284.72     89.41 o
  10   1   7      613.46      563.44     97.73 o
  11   1   7     1457.66     1756.41    148.99 o
  12   1   7       56.30      153.36     77.67 o
  13   1   7      112.54      336.88     92.79 o
 -11   2   7     1547.25     1690.82    183.85 o
 -10   2   7      795.85     1062.93    171.59 o
  -9   2   7      182.52       56.91     80.18 o
  -8   2   7      338.53      379.03     76.24 o
  -7   2   7       72.89      109.04     53.26 o
  -6   2   7      417.18      472.31     60.94 o
  -5   2   7     2558.95     2497.10    137.28 o
  -4   2   7      679.30      795.29     55.38 o
  -3   2   7     3293.24     3372.32     93.08 o
  -2   2   7     1500.10     1546.39     62.43 o
  -1   2   7       32.78       89.21     53.61 o
   0   2   7     1221.54     1230.23     44.81 o
   1   2   7     4222.71     4123.33    140.08 o
   2   2   7        0.14      -15.09     15.09 o
   3   2   7     1808.03     1993.64     51.37 o
   4   2   7     2640.65     2816.56     56.36 o
   5   2   7       26.74      -10.34     41.18 o
   6   2   7     2215.10     2223.59    110.93 o
   7   2   7      438.86      632.74     77.67 o
   8   2   7        0.22       -8.55     69.16 o
   9   2   7     2815.83     2784.03    115.34 o
  10   2   7        3.95      -60.80     60.80 o
  11   2   7      268.76      295.86     82.69 o
  12   2   7      474.35      709.79    101.44 o
  13   2   7       22.83       66.58     70.90 o
 -11   3   7        9.93       43.27    136.02 o
 -10   3   7      435.57      559.25    153.64 o
  -9   3   7      453.84      481.97    148.85 o
  -8   3   7        4.15      -22.14     49.82 o
  -7   3   7      816.72      719.78     72.28 o
  -6   3   7     2983.84     2770.01    196.50 o
  -5   3   7       19.24       69.09     45.19 o
  -4   3   7     4362.02     4135.65    109.53 o
  -3   3   7      919.91      955.14     52.98 o
  -2   3   7       26.80       54.08     28.80 o
  -1   3   7      914.43      715.17     43.86 o
   0   3   7     1781.53     1760.22     71.86 o
   1   3   7      190.18      148.22     32.61 o
   2   3   7     6486.63     6118.70     97.32 o
   3   3   7       87.17       81.01     17.60 o
   4   3   7     2405.95     2184.15     94.42 o
   5   3   7     3701.03     3550.02    106.32 o
   6   3   7       33.61       56.62     35.38 o
   7   3   7     1454.46     1470.13     83.80 o
   8   3   7      403.96      458.02    102.92 o
   9   3   7      320.66      352.96     57.20 o
  10   3   7     1933.50     1960.93     95.82 o
  11   3   7      321.97      313.62     79.12 o
  12   3   7      197.26       81.47     64.65 o
  13   3   7      290.03      427.09     86.50 o
 -11   4   7      464.11      430.00    155.05 o
 -10   4   7        0.02       64.13    138.56 o
  -9   4   7       93.33      162.61    143.82 o
  -8   4   7      638.84      550.41    104.38 o
  -7   4   7      286.91      144.55     56.49 o
  -6   4   7     1565.16     1667.16     90.96 o
  -5   4   7     1372.67     1441.45     80.74 o
  -4   4   7     2960.57     3153.97     97.32 o
  -3   4   7      801.90     1028.80     57.10 o
  -2   4   7      802.13      817.81     49.23 o
  -1   4   7        1.83      -16.43     27.45 o
   0   4   7     2696.97     2874.55     76.24 o
   1   4   7     7780.72     8272.53    174.62 o
   2   4   7      242.98      233.07     22.01 o
   3   4   7     5626.62     5570.54    242.74 o
   4   4   7     1140.82     1162.67     53.96 o
   5   4   7     1272.85     1243.17     56.17 o
   6   4   7      636.73      590.32     42.45 o
   7   4   7       22.86       63.46     36.93 o
   8   4   7      364.13      420.30     48.51 o
   9   4   7      341.04      289.97     64.60 o
  10   4   7      610.55      584.62     58.86 o
  11   4   7      559.60      592.15     62.16 o
  12   4   7       51.43       62.54     63.10 o
  13   4   7      162.21      225.99     69.82 o
 -11   5   7      218.73      352.24    158.53 o
 -10   5   7      182.00       68.36    153.83 o
  -9   5   7        7.73       63.88    138.30 o
  -8   5   7     1128.71     1226.90    112.08 o
  -7   5   7     1217.85     1193.77    113.81 o
  -6   5   7      174.07      132.98     78.87 o
  -5   5   7     3108.48     3026.87    148.01 o
  -4   5   7       90.69      162.14     42.69 o
  -3   5   7      606.22      552.43     48.01 o
  -2   5   7      877.09      956.98     51.86 o
  -1   5   7     1561.29     1677.70     79.17 o
   0   5   7     3970.18     4064.01    108.52 o
   1   5   7     6485.87     6841.67    106.66 o
   2   5   7        0.20      -11.16     25.90 o
   3   5   7     2223.05     2167.61     76.60 o
   4   5   7      879.37      916.10     44.81 o
   5   5   7       18.98      -16.05     19.96 o
   6   5   7     3943.90     4404.73    327.48 o
   7   5   7      606.90      912.15    190.43 o
   8   5   7       36.48      -15.65    155.85 o
   9   5   7      646.76      672.59    136.16 o
  10   5   7      154.33       88.41     57.62 o
  11   5   7      162.51      133.65     47.95 o
  12   5   7       74.78        7.24     47.04 o
  13   5   7        3.11       48.06     52.95 o
 -11   6   7        3.60       21.61    159.42 o
 -10   6   7      102.58      -54.45    151.99 o
  -9   6   7      673.46      569.51    101.89 o
  -8   6   7      161.74      289.42     89.19 o
  -7   6   7     1277.55     1358.31    118.47 o
  -6   6   7     1159.87     1138.87    111.05 o
  -5   6   7      222.80      220.31    119.83 o
  -4   6   7     3284.20     3141.99    125.17 o
  -3   6   7      431.92      499.11     50.07 o
  -2   6   7      269.13      237.38     51.06 o
  -1   6   7     1807.96     1731.75     62.21 o
   0   6   7     3111.66     3047.47     66.79 o
   1   6   7     4399.28     4210.51     80.91 o
   2   6   7     1432.10     1224.51     59.69 o
   3   6   7      293.26      253.90     47.44 o
   4   6   7     2610.53     2327.80     67.12 o
   5   6   7     2613.11     2685.53    250.52 o
   6   6   7        0.26       39.18    141.52 o
   7   6   7     1287.62     1597.37    233.18 o
   8   6   7      650.57      834.44    201.70 o
   9   6   7      519.70      289.09    175.35 o
  10   6   7     1702.60     1632.33    247.89 o
  11   6   7       78.46      -74.16    136.79 o
  12   6   7        1.64      -26.54    162.45 o
 -11   7   7       66.77      163.22    171.68 o
 -10   7   7       38.37      -42.52    150.21 o
  -9   7   7      281.39      249.33     96.84 o
  -8   7   7      746.56      763.97    107.98 o
  -7   7   7        0.87      -24.70     72.57 o
  -6   7   7     1209.66     1497.92    123.67 o
  -5   7   7      182.79      100.46    121.36 o
  -4   7   7        5.09       54.82     63.49 o
  -3   7   7      403.54      486.19     68.91 o
  -2   7   7      528.69      586.53     62.10 o
  -1   7   7      221.92      238.96     37.17 o
   0   7   7     3499.50     3670.70     79.15 o
   1   7   7     1429.95     1494.29     41.69 o
   2   7   7     1567.52     1637.93     78.43 o
   3   7   7      470.85      553.68     43.13 o
   4   7   7       93.07      143.32     26.61 o
   5   7   7      135.89      181.83    161.44 o
   6   7   7     1787.77     1752.23    230.36 o
   7   7   7        4.01      -18.23    159.56 o
   8   7   7     2244.46     2695.54    281.30 o
   9   7   7       17.35        6.67    154.72 o
  10   7   7      158.06        9.96    167.08 o
  11   7   7      309.70       25.18    179.10 o
 -10   8   7      430.27      559.87    184.72 o
  -9   8   7       30.79        3.67     82.94 o
  -8   8   7     2319.50     2312.84    329.62 o
  -7   8   7      512.57      608.70    100.65 o
  -6   8   7       35.52       86.40     75.44 o
  -5   8   7       73.48       99.64     75.53 o
  -4   8   7      394.48      416.49     73.05 o
  -3   8   7      252.77      253.56     89.36 o
  -2   8   7      310.38      195.01     54.67 o
  -1   8   7      773.38      828.44     60.83 o
   0   8   7     3225.72     2956.77     71.52 o
   1   8   7     3995.15     4264.95     79.02 o
   2   8   7       31.56      -20.92     44.84 o
   3   8   7      138.66      121.88     47.59 o
   4   8   7      624.63      689.11     42.85 o
   5   8   7      136.81      131.52     28.10 o
   6   8   7       83.62      210.82    162.42 o
   7   8   7      646.02      712.42    199.92 o
   8   8   7      391.17      473.79    172.24 o
   9   8   7     1315.99     1185.27    220.17 o
  10   8   7       16.87      -60.94    164.49 o
  11   8   7        3.34      -48.16    179.53 o
 -10   9   7      279.35      192.85    109.42 o
  -9   9   7      955.17      998.53    130.08 o
  -8   9   7      120.28       46.03     90.71 o
  -7   9   7     1298.42     1251.23    133.29 o
  -6   9   7      557.93      498.93     93.08 o
  -5   9   7      392.17      243.71     77.64 o
  -4   9   7      305.92      271.67     96.18 o
  -3   9   7     1859.85     1739.42     88.59 o
  -2   9   7       13.48       40.51     50.53 o
  -1   9   7     3011.25     2840.30     97.79 o
   0   9   7     1766.27     1850.48     89.84 o
   1   9   7     2362.57     2260.38     64.61 o
   2   9   7      882.29      814.41     74.66 o
   3   9   7      290.27      329.03    123.07 o
   4   9   7        6.53       67.61     31.24 o
   5   9   7      392.88      377.31     33.22 o
   6   9   7       77.13       33.36    147.30 o
   7   9   7     1367.70     1098.45    215.19 o
   8   9   7      350.33      349.85    185.49 o
   9   9   7      227.25      189.44    181.41 o
  10   9   7       71.39      221.11    189.02 o
  11   9   7       45.12       94.25    189.44 o
  -9  10   7      457.22      403.24    181.08 o
  -8  10   7      780.42      623.53    166.14 o
  -7  10   7      216.62      205.50    104.09 o
  -6  10   7      963.65     1035.35    142.27 o
  -5  10   7        0.45      -69.27    101.35 o
  -4  10   7        0.79      -54.59     88.68 o
  -3  10   7     1067.95     1126.19     78.78 o
  -2  10   7      188.68      147.51     57.48 o
  -1  10   7     3213.46     3039.18    116.43 o
   0  10   7     5337.85     5427.65    146.77 o
   1  10   7      598.20      545.98     96.27 o
   2  10   7      371.56      434.36     87.94 o
   3  10   7        4.93      -18.71     58.84 o
   4  10   7      871.15      875.42    107.92 o
   5  10   7     1712.62     1859.78     69.93 o
   6  10   7      171.20      194.80    101.60 o
   7  10   7      334.29      523.78    196.82 o
   8  10   7      273.65      412.85    201.23 o
   9  10   7       68.36      -54.92    169.38 o
  10  10   7        1.61       48.30    182.77 o
  -8  11   7      727.05      619.34    163.55 o
  -7  11   7       28.75       -6.93     83.04 o
  -6  11   7       84.98       -2.47    163.62 o
  -5  11   7     1172.67     1276.76    117.11 o
  -4  11   7      237.58      296.80     69.36 o
  -3  11   7      203.73      233.01     65.24 o
  -2  11   7      992.49      999.35    101.20 o
  -1  11   7        0.39       34.72     60.90 o
   0  11   7     1656.16     1642.30     81.27 o
   1  11   7      532.95      628.51     98.22 o
   2  11   7       34.73      -30.32     65.27 o
   3  11   7     1303.12     1201.90    185.49 o
   4  11   7     2356.91     2586.46     96.99 o
   5  11   7      510.01      487.34     49.90 o
   6  11   7      788.07      883.47     70.32 o
   7  11   7      391.53      443.71     47.18 o
   8  11   7        7.11      127.84    178.82 o
   9  11   7      569.10      831.72    236.80 o
  10  11   7      107.10      395.42    214.15 o
  -7  12   7      281.81      250.20     98.14 o
  -6  12   7      168.34      133.57     89.98 o
  -5  12   7       22.19       69.30     91.81 o
  -4  12   7      697.25      641.44    131.56 o
  -3  12   7      195.06      115.81     73.45 o
  -2  12   7      582.16      506.30     72.42 o
  -1  12   7     1141.60     1157.03     88.39 o
   0  12   7     1408.67     1271.93     81.14 o
   1  12   7      149.51      188.32     81.30 o
   2  12   7      686.45      627.98     95.42 o
   3  12   7      358.89      220.87     70.85 o
   4  12   7      146.71      184.63    151.34 o
   5  12   7     1419.54     1395.73     77.88 o
   6  12   7        0.22       -0.91     62.95 o
   7  12   7      972.23      972.44     56.44 o
   8  12   7      221.56      178.83     38.04 o
   9  12   7        1.19      -46.21     54.27 o
  -6  13   7       16.25       65.07    101.20 o
  -5  13   7      461.71      287.59    113.14 o
  -4  13   7      138.53       83.12     92.32 o
  -3  13   7      427.93      440.67     88.62 o
  -2  13   7      159.29       73.19     83.40 o
  -1  13   7      451.89      485.21     91.87 o
   0  13   7      181.16      160.75     40.87 o
   1  13   7       40.21       93.70     82.10 o
   2  13   7      241.47      283.33     91.26 o
   3  13   7      402.43      507.11     93.55 o
   4  13   7      759.25      776.70    100.71 o
   5  13   7      265.25      386.05    153.99 o
   6  13   7      425.12      404.41     78.21 o
   7  13   7       25.78       45.84     55.07 o
   8  13   7       95.73      139.96     64.03 o
  -5  14   7      204.85      337.16    113.00 o
  -4  14   7      611.25      649.28    122.91 o
  -3  14   7       68.58       93.92     77.47 o
  -2  14   7      547.70      564.53     90.36 o
  -1  14   7        9.77      -11.98     50.45 o
   0  14   7       31.10       -6.15     93.96 o
   1  14   7      100.20       70.10     89.74 o
   2  14   7       26.65      130.74     90.61 o
   3  14   7      284.97      306.21    160.26 o
   4  14   7      537.06      527.53     97.14 o
   5  14   7        0.58      -65.90     65.90 o
   6  14   7      347.00      493.76    111.40 o
  -2  15   7      151.02      168.21     72.34 o
  -1  15   7      379.32      386.71     80.46 o
   0  15   7       45.55     -147.02    232.20 o
   1  15   7      162.59      112.35    177.95 o
   2  15   7      440.37      212.70    103.14 o
   3  15   7      114.03      -12.96     86.34 o
   4  15   7      441.81      426.98    125.50 o
  -2 -10   8       43.14      -74.38     74.38 o
  -1 -10   8      664.22      686.30    133.95 o
   0 -10   8      121.77      106.23     98.67 o
   1 -10   8      868.43      876.12    150.02 o
   2 -10   8     1246.76     1280.70    174.69 o
   3 -10   8       25.10       93.67     82.57 o
   4 -10   8      180.57      230.22    102.14 o
  -4  -9   8      318.86      460.21     99.00 o
  -3  -9   8      301.82      274.25     96.27 o
  -2  -9   8      562.05      699.64    123.71 o
  -1  -9   8       61.42       69.54     90.40 o
   0  -9   8      791.45      514.48    126.01 o
   1  -9   8        1.84       32.66     70.24 o
   2  -9   8     1107.42     1115.37    108.72 o
   3  -9   8      583.67      547.95     94.28 o
   4  -9   8        0.06      -30.03     69.90 o
   5  -9   8       99.95      205.28     86.20 o
   6  -9   8       62.67       57.77    122.16 o
   7  -9   8       76.54       15.14    139.29 o
  -6  -8   8      372.56      477.31     74.71 o
  -5  -8   8      930.43      943.87    111.02 o
  -4  -8   8        1.75       29.55     73.81 o
  -3  -8   8      341.55      421.36    105.39 o
  -2  -8   8     1246.92     1527.88    156.13 o
  -1  -8   8      401.64      396.45    113.66 o
   0  -8   8     2034.49     2088.67    128.68 o
   1  -8   8     1447.41     1417.45    115.19 o
   2  -8   8        9.45       48.86    107.34 o
   3  -8   8      269.95      235.36     76.98 o
   4  -8   8      166.89      251.43     79.67 o
   5  -8   8      199.72      203.53     79.33 o
   6  -8   8      911.75      916.09    110.20 o
   7  -8   8      240.20      399.71    116.62 o
   8  -8   8       67.33       35.52     81.89 o
  -7  -7   8      986.34     1008.47    191.37 o
  -6  -7   8      142.78      265.93     58.55 o
  -5  -7   8      219.61      226.11     60.01 o
  -4  -7   8      622.08      687.50     78.61 o
  -3  -7   8      479.35      443.77    105.01 o
  -2  -7   8      618.22      615.26    118.26 o
  -1  -7   8     1769.61     1798.97    118.69 o
   0  -7   8      211.90      181.02     65.27 o
   1  -7   8     1538.79     1676.93    114.33 o
   2  -7   8     1116.41      972.46     97.35 o
   3  -7   8       35.09      -17.37    101.04 o
   4  -7   8      563.38      450.04     82.68 o
   5  -7   8     1041.02     1045.38    193.39 o
   6  -7   8       31.03      -12.62     65.97 o
   7  -7   8     1583.55     1758.60    134.10 o
   8  -7   8      812.39      699.22    152.56 o
   9  -7   8       47.61     -118.35    118.35 o
  -8  -6   8      525.04      486.24    107.83 o
  -7  -6   8      205.01      213.53     54.26 o
  -6  -6   8      362.66      385.53     63.96 o
  -5  -6   8      270.25      173.53     58.68 o
  -4  -6   8       37.50       50.79     75.34 o
  -3  -6   8     1105.75     1151.48     91.57 o
  -2  -6   8      260.33      244.72     50.93 o
  -1  -6   8       85.55       87.30    102.66 o
   0  -6   8     1681.05     1700.36    210.25 o
   1  -6   8        4.93        5.73     60.11 o
   2  -6   8     2363.10     2402.53    158.62 o
   3  -6   8      359.08      371.21     74.85 o
   4  -6   8       59.74       -0.13     61.19 o
   5  -6   8      630.32      689.88     89.68 o
   6  -6   8     1934.49     2015.29    343.50 o
   7  -6   8      242.82      300.67    105.67 o
   8  -6   8     1241.66     1058.04    154.77 o
   9  -6   8       92.82     -110.93    110.93 o
  10  -6   8      332.50      166.89    127.19 o
  -9  -5   8      136.39      153.12     88.28 o
  -8  -5   8      552.80      717.41     66.93 o
  -7  -5   8      178.15      137.41     54.71 o
  -6  -5   8        3.49       -5.31     49.52 o
  -5  -5   8       35.48       75.57     46.80 o
  -4  -5   8      203.89      177.24     59.26 o
  -3  -5   8       54.54       71.60     46.13 o
  -2  -5   8      710.19      687.22     64.38 o
  -1  -5   8     1585.13     1600.50     95.85 o
   0  -5   8     2189.88     2205.20    126.63 o
   1  -5   8      362.35      294.74     72.65 o
   2  -5   8      104.07       60.28     63.85 o
   3  -5   8       25.26       86.48     71.39 o
   4  -5   8      662.12      726.08     89.31 o
   5  -5   8       61.62       86.01    129.11 o
   6  -5   8     2322.46     2267.20    131.24 o
   7  -5   8      394.43      418.92     80.89 o
   8  -5   8      178.74      144.24    109.71 o
   9  -5   8      132.18       41.82    106.00 o
  10  -5   8        8.94      -52.67    104.49 o
  11  -5   8       44.78     -110.55    111.73 o
  -9  -4   8      526.23      622.98     58.13 o
  -8  -4   8        1.50      -47.31     47.31 o
  -7  -4   8      318.41      336.46     66.01 o
  -6  -4   8      138.89      157.28     59.08 o
  -5  -4   8       30.16       -7.96    115.89 o
  -4  -4   8       20.30       27.41     52.47 o
  -3  -4   8     1652.66     1672.56     86.35 o
  -2  -4   8      912.33      942.00     69.31 o
  -1  -4   8     1678.16     1636.27     86.73 o
   0  -4   8      567.63      450.02     74.65 o
   1  -4   8      240.27      220.64     86.31 o
   2  -4   8      487.80      529.22     95.07 o
   3  -4   8       80.97      156.28     65.40 o
   4  -4   8      113.95       57.52     53.50 o
   5  -4   8      399.02      418.00     64.67 o
   6  -4   8      163.65      180.25     56.20 o
   7  -4   8      661.03      688.99    146.80 o
   8  -4   8       85.80       23.26     63.81 o
   9  -4   8       65.83       38.25     93.78 o
  10  -4   8      266.92      248.83    114.27 o
  11  -4   8       70.67      -97.54     97.54 o
 -10  -3   8        2.80       -1.88     79.59 o
  -9  -3   8      884.01      893.70     81.82 o
  -8  -3   8      597.59      470.46     72.20 o
  -7  -3   8       38.94       38.86     66.95 o
  -6  -3   8      636.07      564.56     95.19 o
  -5  -3   8      147.07       79.55     58.87 o
  -4  -3   8      384.20      367.74     56.51 o
  -3  -3   8     4843.80     4624.50    191.05 o
  -2  -3   8      334.56      375.92     55.13 o
  -1  -3   8     1257.28     1267.76     83.84 o
   0  -3   8      689.41      560.45     88.25 o
   1  -3   8      169.18      204.98     46.67 o
   2  -3   8      448.61      445.25     68.56 o
   3  -3   8      240.73      219.46     55.51 o
   4  -3   8      221.51      240.68     57.08 o
   5  -3   8     3708.51     3572.76    124.78 o
   6  -3   8      316.11      249.52     60.23 o
   7  -3   8      273.17      283.86    119.29 o
   8  -3   8       89.00      152.65     64.66 o
   9  -3   8        1.74      -35.03     93.38 o
  10  -3   8      138.12      167.99    105.01 o
  11  -3   8       33.65      -11.57     64.65 o
  12  -3   8      116.97      152.84     99.79 o
 -10  -2   8      848.14      821.60    122.91 o
  -9  -2   8        0.01      -14.42     72.78 o
  -8  -2   8      655.74      847.69     87.36 o
  -7  -2   8      260.30      263.26     65.45 o
  -6  -2   8       54.28       56.98     89.86 o
  -5  -2   8     1310.60     1298.48    140.30 o
  -4  -2   8      921.64      992.92    143.04 o
  -3  -2   8     1949.04     2023.06     92.37 o
  -2  -2   8     7056.76     7024.92    255.44 o
  -1  -2   8      257.01      191.35     44.65 o
   0  -2   8      844.70      954.14     58.91 o
   1  -2   8     1624.32     1659.85     69.87 o
   2  -2   8      371.22      380.34     45.39 o
   3  -2   8      513.63      475.79     98.40 o
   4  -2   8     2440.09     2350.29    116.70 o
   5  -2   8       33.09      102.53     63.49 o
   6  -2   8     4925.47     4761.56    139.96 o
   7  -2   8      561.85      741.51     83.65 o
   8  -2   8      212.58      157.62     63.52 o
   9  -2   8       53.09        2.98     57.65 o
  10  -2   8      414.61      496.85     72.81 o
  11  -2   8        0.54      158.38     91.01 o
  12  -2   8      475.50      510.67    116.94 o
 -10  -1   8      287.00      525.14    109.19 o
  -9  -1   8      810.42      894.83     92.82 o
  -8  -1   8       26.46        3.12     69.35 o
  -7  -1   8       19.64       15.62     56.70 o
  -6  -1   8      979.34      923.31     93.12 o
  -5  -1   8       11.17      -24.05     47.88 o
  -4  -1   8     4417.45     4279.47    131.29 o
  -3  -1   8     3569.51     3697.84    129.40 o
  -2  -1   8      244.00      176.57     45.20 o
  -1  -1   8     1644.08     1680.37     78.52 o
   0  -1   8      303.04      384.94     46.53 o
   1  -1   8     1095.92     1163.84     59.46 o
   2  -1   8     2023.37     2051.84     73.64 o
   3  -1   8       71.98      106.56     34.47 o
   4  -1   8      696.04      779.19    103.69 o
   5  -1   8     7430.51     7339.73    172.71 o
   6  -1   8       59.26      149.38     51.59 o
   7  -1   8     2222.68     2187.75    112.43 o
   8  -1   8      205.79      345.71     64.52 o
   9  -1   8       54.08       47.47     50.58 o
  10  -1   8      479.52      697.91    119.48 o
  11  -1   8      566.89      589.28    115.16 o
  12  -1   8       51.82       97.26     92.32 o
 -11   0   8      389.43      619.02    117.51 o
 -10   0   8       62.04      212.56    111.78 o
  -9   0   8      603.84      721.95     91.78 o
  -8   0   8      516.96      495.61     79.58 o
  -7   0   8     1035.15      954.32    162.12 o
  -6   0   8      257.81      304.32     58.82 o
  -5   0   8     2621.01     2628.79    107.85 o
  -4   0   8      141.13       17.46     94.61 o
  -3   0   8     4786.33     4644.21    122.90 o
  -2   0   8     3925.88     4022.35    107.08 o
  -1   0   8     1431.27     1388.83     63.91 o
   0   0   8        1.83       -4.35     27.02 o
   1   0   8      551.62      534.35     42.67 o
   2   0   8       11.41      -18.82     27.98 o
   3   0   8     2738.78     2585.53     94.43 o
   4   0   8      155.59      196.60     34.01 o
   5   0   8     5466.27     5459.84    117.79 o
   6   0   8     1749.25     1823.13     76.88 o
   7   0   8       78.36       76.56     54.93 o
   8   0   8       31.20       94.05     42.79 o
   9   0   8      287.34      291.91     97.12 o
  10   0   8       18.65       41.11     79.59 o
  11   0   8     1254.17     1457.88    145.46 o
  12   0   8      275.55      341.11     99.28 o
  13   0   8      322.38      275.70     99.79 o
 -11   1   8      459.63      428.36    124.93 o
 -10   1   8      350.68      471.11    139.40 o
  -9   1   8      204.22      259.78    138.79 o
  -8   1   8      680.83      676.58     88.42 o
  -7   1   8     1148.89     1275.45    177.60 o
  -6   1   8        0.07       23.48     49.38 o
  -5   1   8     4465.18     4430.16    136.12 o
  -4   1   8     2131.87     2254.24     96.26 o
  -3   1   8      238.79      237.60     43.94 o
  -2   1   8     1098.41     1134.23     59.54 o
  -1   1   8       58.38       59.10     35.81 o
   0   1   8      172.84      106.50     31.91 o
   1   1   8     5445.84     5424.48    116.48 o
   2   1   8       33.13       18.17     34.29 o
   3   1   8     2219.77     2271.83     71.53 o
   4   1   8      346.23      335.20     33.05 o
   5   1   8       72.70       91.26     28.67 o
   6   1   8     1146.64     1109.28     59.49 o
   7   1   8      173.32      159.22     62.61 o
   8   1   8      199.95      251.23     99.18 o
   9   1   8      564.87      593.32    104.26 o
  10   1   8      106.35      185.40     85.42 o
  11   1   8      392.57      462.33     98.95 o
  12   1   8      252.59      329.74     96.88 o
  13   1   8        9.00      136.82     79.97 o
 -11   2   8       43.87      -35.52    125.45 o
 -10   2   8      459.56      688.04    156.27 o
  -9   2   8     1412.16     1125.60    175.96 o
  -8   2   8       31.97     -107.36    123.19 o
  -7   2   8     3054.38     2680.97    198.40 o
  -6   2   8      882.76      788.39     73.52 o
  -5   2   8     1963.43     1875.97     94.00 o
  -4   2   8     2613.70     2448.72     96.76 o
  -3   2   8        2.83        5.98     36.76 o
  -2   2   8      307.54      336.04     42.14 o
  -1   2   8     5988.90     6105.78    127.81 o
   0   2   8     1020.70     1142.91     54.31 o
   1   2   8     3419.01     3761.80    108.76 o
   2   2   8     5876.42     5706.53    113.63 o
   3   2   8     1574.56     1657.36     55.88 o
   4   2   8     1300.98     1232.74     48.22 o
   5   2   8      220.33      314.03     29.39 o
   6   2   8        0.02      -15.38     39.73 o
   7   2   8      315.25      368.03     69.91 o
   8   2   8       69.72       77.78     49.00 o
   9   2   8      529.97      521.14    101.16 o
  10   2   8     1214.41     1302.26    121.45 o
  11   2   8      339.01      443.06     92.65 o
  12   2   8      238.86      299.43     89.46 o
  13   2   8      224.90      356.05     92.75 o
 -11   3   8      407.02      378.18    158.38 o
 -10   3   8        8.54       50.70    135.83 o
  -9   3   8     1148.71      950.63    174.45 o
  -8   3   8     1681.79     1658.50    125.36 o
  -7   3   8      127.98      121.59     81.49 o
  -6   3   8     2132.63     2288.86    104.47 o
  -5   3   8     2087.61     1964.07     97.14 o
  -4   3   8     1598.46     1709.10     78.00 o
  -3   3   8     2202.64     2070.50     79.58 o
  -2   3   8      300.12      288.51     40.88 o
  -1   3   8     1590.26     1765.80    115.97 o
   0   3   8     5519.65     5427.69    116.03 o
   1   3   8      339.12      184.38     48.20 o
   2   3   8     2004.96     2089.89     56.99 o
   3   3   8     5246.93     5233.09     88.75 o
   4   3   8      288.07      316.66     40.42 o
   5   3   8     3279.15     3046.95    106.99 o
   6   3   8      609.34      585.49     54.41 o
   7   3   8      209.87      195.77     61.03 o
   8   3   8      144.55       56.55     45.57 o
   9   3   8     1796.21     1763.26    190.71 o
  10   3   8      410.75      337.90     58.42 o
  11   3   8     1222.43      940.11    108.53 o
  12   3   8        7.31      121.64     74.42 o
  13   3   8      177.98      233.32     81.05 o
 -11   4   8      208.70      162.71    154.20 o
 -10   4   8      106.51      126.01    142.36 o
  -9   4   8        4.44       99.04    146.69 o
  -8   4   8      451.66      502.36    178.82 o
  -7   4   8     1678.95     1846.25    132.49 o
  -6   4   8        1.08      137.95     75.54 o
  -5   4   8     5722.12     5917.39    206.23 o
  -4   4   8        2.60       -3.10     42.45 o
  -3   4   8      972.87     1068.29     62.60 o
  -2   4   8      847.72      940.29     55.34 o
  -1   4   8     3833.10     3926.36     97.67 o
   0   4   8       56.68      116.37     59.17 o
   1   4   8     5750.43     6071.52    118.93 o
   2   4   8      177.94      153.37     23.99 o
   3   4   8      420.79      456.68     23.02 o
   4   4   8       12.25       15.92     31.94 o
   5   4   8        8.20        8.58     30.79 o
   6   4   8      631.37      757.16     53.87 o
   7   4   8     1275.79     1257.50     69.15 o
   8   4   8        0.52      -39.66     39.66 o
   9   4   8     2358.33     2521.22    100.14 o
  10   4   8      435.45      413.13     57.88 o
  11   4   8       47.02       35.89     62.25 o
  12   4   8      124.31      170.51     74.47 o
  13   4   8       53.15      115.82     67.52 o
 -11   5   8       80.05      -80.58    143.16 o
 -10   5   8       63.23      -22.08    141.61 o
  -9   5   8      247.22      211.95    129.91 o
  -8   5   8      557.81      522.39     95.60 o
  -7   5   8     2847.70     2995.75    209.10 o
  -6   5   8      189.31      223.07     86.83 o
  -5   5   8     2074.82     1967.68    126.78 o
  -4   5   8     1302.02     1265.44    167.09 o
  -3   5   8       25.81       65.35     38.28 o
  -2   5   8      378.98      394.11     54.94 o
  -1   5   8      359.73      367.12     42.92 o
   0   5   8     1741.12     1896.72     66.60 o
   1   5   8     5857.93     6056.81    102.95 o
   2   5   8     5795.95     5817.63    117.85 o
   3   5   8     1026.81      940.89    105.83 o
   4   5   8        4.79       14.49     30.33 o
   5   5   8     1595.47     1691.89     71.10 o
   6   5   8      218.47      241.74     37.01 o
   7   5   8      871.77      839.12     53.28 o
   8   5   8       56.93      126.49     39.09 o
   9   5   8      264.27      238.36     43.54 o
  10   5   8      305.61      327.06     69.72 o
  11   5   8        3.46      -66.32    110.08 o
  12   5   8      292.28      364.41     77.81 o
 -10   6   8       16.80      129.91    161.67 o
  -9   6   8      859.90      789.03    117.93 o
  -8   6   8     1383.13     1260.30    233.68 o
  -7   6   8      438.20      414.30     91.64 o
  -6   6   8     1897.15     2291.20    144.28 o
  -5   6   8      451.35      557.02    149.22 o
  -4   6   8      284.62      293.19     71.49 o
  -3   6   8     1124.52     1014.01     82.33 o
  -2   6   8      206.66      168.24     52.80 o
  -1   6   8      592.95      610.02     60.38 o
   0   6   8     7698.01     8049.69    149.14 o
   1   6   8      221.22      276.45     38.21 o
   2   6   8     1711.18     1660.42     45.82 o
   3   6   8     1420.38     1448.34     68.01 o
   4   6   8      577.03      594.56    100.48 o
   5   6   8     3044.85     2986.35     85.86 o
   6   6   8     1628.34     1551.23     57.35 o
   7   6   8       52.41      141.66    167.22 o
   8   6   8     1830.26     1801.47    247.09 o
   9   6   8      525.50      665.81    211.19 o
  10   6   8       51.22      -77.45    118.38 o
  11   6   8      122.92       24.67     66.01 o
  12   6   8        0.15      -30.25    102.85 o
 -10   7   8      365.28      164.16    160.22 o
  -9   7   8       32.48       33.30     87.06 o
  -8   7   8      616.66      539.39    104.69 o
  -7   7   8      451.55      312.57     90.29 o
  -6   7   8      536.77      368.94     86.69 o
  -5   7   8      606.70      695.19     99.66 o
  -4   7   8      722.26      735.60     81.49 o
  -3   7   8       98.09      106.28     61.33 o
  -2   7   8     1075.30     1154.09     80.65 o
  -1   7   8       78.39       59.60     50.18 o
   0   7   8     2312.17     2498.78     66.03 o
   1   7   8     6887.95     7201.92    109.67 o
   2   7   8        0.09       -6.67     35.90 o
   3   7   8      156.49      251.83     43.57 o
   4   7   8      216.65      258.79     38.78 o
   5   7   8      205.70      220.15     32.69 o
   6   7   8      492.66      510.72    198.60 o
   7   7   8      962.30     1304.94    223.18 o
   8   7   8      193.92      139.26    161.20 o
   9   7   8     1368.89     1248.09    244.51 o
  10   7   8      336.23      -23.16    195.74 o
  11   7   8      140.82      -39.33    204.38 o
  12   7   8      200.90      112.94     49.17 o
 -10   8   8       37.96       -7.18     90.76 o
  -9   8   8      470.21      204.88    150.91 o
  -8   8   8       77.99       -1.17     81.33 o
  -7   8   8      638.12      583.83     97.04 o
  -6   8   8      456.39      442.95     92.68 o
  -5   8   8       59.57      -25.83     72.93 o
  -4   8   8      171.05       97.59     73.77 o
  -3   8   8        1.90       44.91     62.29 o
  -2   8   8      191.05      134.66     57.51 o
  -1   8   8      336.14      258.65     52.89 o
   0   8   8     1505.52     1660.66    137.65 o
   1   8   8     1151.87     1156.33     51.10 o
   2   8   8     1309.57     1290.97     75.78 o
   3   8   8      447.45      380.15     47.79 o
   4   8   8       23.26       31.14     35.12 o
   5   8   8      330.27      412.48     36.96 o
   6   8   8      165.19      259.40    174.26 o
   7   8   8      275.47      241.36    177.88 o
   8   8   8      965.39     1025.01    224.49 o
   9   8   8       86.70      -32.98    167.31 o
  10   8   8      245.89      382.69    212.75 o
  11   8   8       38.71     -188.36    188.36 o
  -9   9   8      342.58      477.10    123.50 o
  -8   9   8      898.42     1077.93    146.97 o
  -7   9   8       13.94       27.05    168.04 o
  -6   9   8     2026.63     1892.52    133.90 o
  -5   9   8       17.31        0.99     68.07 o
  -4   9   8      154.83      221.31     74.70 o
  -3   9   8        8.14      -56.83     57.12 o
  -2   9   8      912.37      875.72     71.26 o
  -1   9   8      285.41      357.58     98.09 o
   0   9   8     2757.68     2773.80    106.08 o
   1   9   8      410.25      423.98     45.00 o
   2   9   8      361.23      344.38     54.64 o
   3   9   8       25.66       57.23     60.31 o
   4   9   8       30.30       61.20     36.89 o
   5   9   8      158.22      145.15     62.99 o
   6   9   8      327.14      349.25     29.82 o
   7   9   8       31.11      -60.89    158.53 o
   8   9   8      989.58     1050.48    233.47 o
   9   9   8       84.26        8.74    183.52 o
  10   9   8       46.78        5.64    192.35 o
  11   9   8      186.03      202.03    213.36 o
  -9  10   8       58.37       20.16    108.25 o
  -8  10   8     1122.44     1299.14    137.57 o
  -7  10   8      268.78      260.64     97.29 o
  -6  10   8       25.66     -112.04    155.57 o
  -5  10   8      156.16      134.09     79.63 o
  -4  10   8      741.77      961.44    100.23 o
  -3  10   8        4.33      -52.23     52.23 o
  -2  10   8     2441.90     2556.29    115.12 o
  -1  10   8     1348.70     1280.91     85.25 o
   0  10   8      470.78      487.11     69.75 o
   1  10   8     1918.65     2127.49    143.47 o
   2  10   8        1.52      -30.39     74.57 o
   3  10   8      223.10      157.95     48.29 o
   4  10   8     1267.42     1400.08     74.03 o
   5  10   8       12.11      -16.09     31.91 o
   6  10   8     1462.78     1471.85     60.43 o
   7  10   8       22.42       79.83    172.24 o
   8  10   8        8.14      226.56    195.74 o
   9  10   8       23.54      182.44    186.10 o
  10  10   8      496.45      370.14    205.74 o
  -8  11   8       33.28       -2.32     92.36 o
  -7  11   8       19.91      -54.43    104.09 o
  -6  11   8      446.08      592.13    104.33 o
  -5  11   8        3.80      -11.63     73.91 o
  -4  11   8     1423.50     1332.85    140.15 o
  -3  11   8     1121.80     1224.83     95.20 o
  -2  11   8      916.87      818.96     78.71 o
  -1  11   8     1179.32     1107.02     79.86 o
   0  11   8       41.65       85.31     43.76 o
   1  11   8      282.49      252.57     85.33 o
   2  11   8     1608.30     1481.57    120.53 o
   3  11   8       10.89       56.10     69.06 o
   4  11   8      638.40      607.74    107.49 o
   5  11   8     1147.53     1161.46     67.22 o
   6  11   8       51.95       -0.26     33.30 o
   7  11   8      447.09      465.06     50.63 o
   8  11   8      292.77      287.87    201.37 o
   9  11   8       10.73       31.53    194.61 o
  10  11   8      208.54      187.33    217.35 o
  -7  12   8        7.69      -52.52     85.38 o
  -6  12   8      461.33      553.55    103.60 o
  -5  12   8      989.60     1241.47    149.50 o
  -4  12   8       15.84     -118.94    163.48 o
  -3  12   8     1551.89     1445.44    119.64 o
  -2  12   8      245.17      262.74     65.22 o
  -1  12   8     1497.35     1468.81     89.59 o
   0  12   8      290.87      303.52     64.03 o
   1  12   8      179.88      102.17     83.41 o
   2  12   8      628.35      638.70    131.09 o
   3  12   8      793.02      716.13     99.82 o
   4  12   8       21.67      -33.97     68.27 o
   5  12   8     1439.91     1312.97    104.95 o
   6  12   8     1461.88     1424.64    125.22 o
   7  12   8      105.88      121.30     39.90 o
   8  12   8      597.34      579.17     55.48 o
   9  12   8       61.69      116.62    209.03 o
  -6  13   8        3.06       51.64    105.06 o
  -5  13   8      485.08      454.62    121.92 o
  -4  13   8     1305.08     1505.47    156.36 o
  -3  13   8       22.40      -70.50    180.33 o
  -2  13   8      937.47     1008.03    143.40 o
  -1  13   8        5.48      -53.82     53.82 o
   0  13   8      158.25      234.24     40.69 o
   1  13   8      360.32      469.92    106.58 o
   2  13   8      134.04      233.77    232.22 o
   3  13   8      111.34       99.80     85.54 o
   4  13   8     1085.31     1167.72    115.70 o
   5  13   8       21.73       55.27    126.25 o
   6  13   8      644.50      700.61     92.45 o
   7  13   8        7.56        1.86     58.58 o
  -4  14   8      581.05      548.92    119.62 o
  -3  14   8      117.72      122.02     80.40 o
  -2  14   8      316.15      337.50     86.64 o
  -1  14   8      150.93      175.76     57.00 o
   0  14   8       18.98       45.03     97.03 o
   1  14   8       43.09       37.80    116.97 o
   2  14   8      289.04      267.02    156.79 o
   3  14   8       22.68      -19.39    105.74 o
   4  14   8      272.88      235.40     92.92 o
   5  14   8      166.96      251.18     86.75 o
   6  14   8        1.81      -90.61    116.78 o
  -2  15   8      124.72       65.17     68.30 o
  -1  15   8      231.31      193.83     57.02 o
   0  15   8      106.02       29.89    106.51 o
   1  15   8       17.31       36.89    182.65 o
   2  15   8       36.63       62.53    111.96 o
   3  15   8      533.60      456.34    119.13 o
  -3  -9   9       36.24      -74.89     74.89 o
  -2  -9   9      235.10      298.40    106.84 o
  -1  -9   9       37.55       46.19     94.20 o
   0  -9   9      161.70      206.12    105.76 o
   1  -9   9      660.65      411.16    128.31 o
   2  -9   9       15.88       24.93     74.65 o
   3  -9   9      304.26      268.80    101.23 o
   4  -9   9       83.93      -78.14     92.82 o
   5  -9   9       75.62       95.89     86.56 o
  -5  -8   9        0.57      164.82     82.93 o
  -4  -8   9      238.28      361.07     99.56 o
  -3  -8   9      308.60      378.32    105.76 o
  -2  -8   9      199.58      149.55    101.20 o
  -1  -8   9     1002.17     1032.62    152.14 o
   0  -8   9       57.02      -87.39     87.39 o
   1  -8   9      268.75      379.62     81.50 o
   2  -8   9       79.32      104.67     73.36 o
   3  -8   9        1.64       36.08     71.16 o
   4  -8   9       22.74       79.37     75.22 o
   5  -8   9      542.19      527.45    228.48 o
   6  -8   9      235.38      242.79    136.30 o
   7  -8   9      338.03      242.77    140.18 o
  -6  -7   9      238.45      289.85     82.22 o
  -5  -7   9      220.95      285.90     94.11 o
  -4  -7   9      160.72      191.41     95.24 o
  -3  -7   9     1367.36     1201.48    146.12 o
  -2  -7   9      397.23      372.59    111.92 o
  -1  -7   9     1120.26     1051.84    151.99 o
   0  -7   9      357.87      377.74     79.17 o
   1  -7   9       59.95      230.12     75.46 o
   2  -7   9      508.48      566.10     89.28 o
   3  -7   9     1192.71     1179.28    111.54 o
   4  -7   9        0.16      -10.10     66.92 o
   5  -7   9      234.24      321.03    176.87 o
   6  -7   9      471.82      648.64    132.54 o
   7  -7   9        0.15       29.50    151.78 o
   8  -7   9      461.20      506.02    140.72 o
  -7  -6   9      599.83      778.62    100.69 o
  -6  -6   9       14.27       64.65     80.86 o
  -5  -6   9      278.57      161.49     92.42 o
  -4  -6   9      695.46      742.96    125.12 o
  -3  -6   9      214.51      162.24    103.65 o
  -2  -6   9     2045.19     2097.19    186.62 o
  -1  -6   9       35.52       -9.61     56.44 o
   0  -6   9      231.58      250.73     72.64 o
   1  -6   9      875.40      970.78     96.77 o
   2  -6   9        3.15      -45.88     58.61 o
   3  -6   9      704.51      684.00     90.31 o
   4  -6   9      327.22      381.74     80.43 o
   5  -6   9      624.48      538.05    119.79 o
   6  -6   9     1841.84     1734.46    126.61 o
   7  -6   9     1129.58     1267.15    119.99 o
   8  -6   9       67.66      249.25    117.37 o
   9  -6   9      406.77      421.73    137.71 o
  -8  -5   9       25.35       73.44     70.81 o
  -7  -5   9      224.11      290.27     91.71 o
  -6  -5   9      228.11      336.78    102.52 o
  -5  -5   9        0.03      -74.66     74.66 o
  -4  -5   9      266.37      236.19    107.08 o
  -3  -5   9     1078.43      959.09    141.47 o
  -2  -5   9       15.62       37.82     61.58 o
  -1  -5   9     1235.37     1266.49    104.08 o
   0  -5   9        2.67      -48.05     58.21 o
   1  -5   9       67.07       74.45     78.98 o
   2  -5   9      243.71      199.49     68.65 o
   3  -5   9     1321.32     1199.28    217.21 o
   4  -5   9       55.01       93.17     65.45 o
   5  -5   9     2602.00     2619.41    140.96 o
   6  -5   9        7.06       27.74     64.25 o
   7  -5   9      743.81      890.49    132.97 o
   8  -5   9      165.74      218.90    112.72 o
   9  -5   9       10.87      -88.89    102.00 o
  10  -5   9      235.76      116.38    115.49 o
  -8  -4   9      347.86      346.32     93.55 o
  -7  -4   9        0.19       63.10     91.20 o
  -6  -4   9       30.17       20.30     57.21 o
  -5  -4   9       38.07       33.27     55.71 o
  -4  -4   9      184.35      192.94     85.02 o
  -3  -4   9     1045.93      897.92    108.78 o
  -2  -4   9      651.34      592.24     92.39 o
  -1  -4   9      600.41      528.50     84.12 o
   0  -4   9        8.52       90.93     66.62 o
   1  -4   9      171.88      222.13    106.33 o
   2  -4   9      514.01      517.70    165.01 o
   3  -4   9      689.47      725.55    112.32 o
   4  -4   9      401.76      479.36     80.71 o
   5  -4   9     1378.67     1325.76    105.11 o
   6  -4   9      419.25      487.91     79.25 o
   7  -4   9      334.88      285.05    101.77 o
   8  -4   9       19.85      -80.67     89.36 o
   9  -4   9      149.61       82.32    100.55 o
  10  -4   9       28.03      -20.67    100.08 o
  11  -4   9      245.03      475.34    120.47 o
  -9  -3   9       60.68       21.28     84.99 o
  -8  -3   9      704.97      523.22    120.19 o
  -7  -3   9      165.84       87.81     78.18 o
  -6  -3   9        0.11       29.84     68.83 o
  -5  -3   9      456.85      349.23     68.99 o
  -4  -3   9     1080.28      915.35     73.34 o
  -3  -3   9     1480.87     1350.10     84.24 o
  -2  -3   9     3813.28     3494.10    135.22 o
  -1  -3   9        4.82       39.53     93.05 o
   0  -3   9       71.94      -22.30     63.05 o
   1  -3   9       22.57       24.34     72.73 o
   2  -3   9      595.82      578.99     98.86 o
   3  -3   9      189.23      170.67     57.61 o
   4  -3   9     1578.01     1616.03    130.51 o
   5  -3   9       55.16       59.36     56.78 o
   6  -3   9     1288.68     1205.07     84.46 o
   7  -3   9        0.98       35.75     60.58 o
   8  -3   9      151.39      281.20     71.94 o
   9  -3   9        1.84      -32.40    121.31 o
  10  -3   9      138.05      212.37    147.27 o
  11  -3   9      111.56      186.76    148.28 o
  -8  -2   9      170.31      226.23    115.16 o
  -7  -2   9      803.67      695.73    106.82 o
  -6  -2   9      882.25      897.06     88.37 o
  -5  -2   9      357.88      407.26     61.15 o
  -4  -2   9     3575.79     3529.00    150.14 o
  -3  -2   9     1754.72     1698.55     89.35 o
  -2  -2   9     1957.11     1834.44     92.40 o
  -1  -2   9     2116.91     2195.50     97.76 o
   0  -2   9       77.26       86.43     98.43 o
   1  -2   9        3.43       26.41     52.78 o
   2  -2   9     2175.68     2272.71    105.04 o
   3  -2   9      314.00      330.09     61.27 o
   4  -2   9     2075.88     2014.13    112.97 o
   5  -2   9     1982.06     1958.53     95.92 o
   6  -2   9       46.33      102.15     64.72 o
   7  -2   9     1789.51     1781.20    109.61 o
   8  -2   9      426.00      345.44     70.51 o
   9  -2   9       50.90       95.20     63.08 o
  10  -2   9      105.69      146.38    114.69 o
  11  -2   9       33.77       90.16     92.93 o
  12  -2   9      186.02      375.55    113.75 o
 -10  -1   9      174.54      498.64    112.62 o
  -9  -1   9     1234.79     1096.99    147.53 o
  -8  -1   9      162.66      285.57    123.76 o
  -7  -1   9      160.54      211.61     78.21 o
  -6  -1   9      206.32      282.76     68.64 o
  -5  -1   9      475.96      524.05     62.24 o
  -4  -1   9      698.38      703.88    128.10 o
  -3  -1   9     4830.11     4526.25    138.36 o
  -2  -1   9     2102.11     2219.14    148.73 o
  -1  -1   9      479.62      534.00     68.89 o
   0  -1   9      586.24      659.53     54.25 o
   1  -1   9     1002.40     1100.35     80.68 o
   2  -1   9      729.51      633.52     67.94 o
   3  -1   9     2346.22     2390.98    103.28 o
   4  -1   9      850.17      870.22     72.45 o
   5  -1   9     3146.86     3139.77    115.44 o
   6  -1   9     2355.59     2457.62    119.57 o
   7  -1   9        0.05       58.07     61.43 o
   8  -1   9      265.98      310.04    106.84 o
   9  -1   9      391.59      451.79     65.34 o
  10  -1   9       10.82      113.75     93.31 o
  11  -1   9      976.52     1289.30    149.18 o
  12  -1   9      515.20      704.39    126.81 o
 -10   0   9      429.48      334.90    125.50 o
  -9   0   9       34.72      186.15    128.97 o
  -8   0   9      394.66      621.60    149.97 o
  -7   0   9      179.03      419.52    143.35 o
  -6   0   9       14.27      -43.32     45.10 o
  -5   0   9      117.50       13.72     51.32 o
  -4   0   9      947.81      879.92     70.12 o
  -3   0   9        8.72      -45.37     53.96 o
  -2   0   9     2371.03     2638.70    102.90 o
  -1   0   9       22.24       17.84     39.22 o
   0   0   9      127.62      158.57     39.78 o
   1   0   9     2495.94     2440.08     83.30 o
   2   0   9      643.02      652.90     65.36 o
   3   0   9     1185.79     1083.14     81.20 o
   4   0   9     3058.03     2742.64    103.94 o
   5   0   9      120.68      110.73     51.32 o
   6   0   9     1079.89     1196.61     85.08 o
   7   0   9     1612.44     1622.85     95.66 o
   8   0   9      478.86      533.96     59.23 o
   9   0   9      237.87      449.69    108.77 o
  10   0   9      376.94      646.83    121.36 o
  11   0   9      170.70      231.07     93.87 o
  12   0   9     1130.92     1537.61    158.99 o
 -10   1   9       24.01      202.93    132.07 o
  -9   1   9      250.01      225.95    136.11 o
  -8   1   9        0.37      -91.71    129.25 o
  -7   1   9      645.56      548.07    152.61 o
  -6   1   9      668.99      628.49     93.98 o
  -5   1   9        0.28      -49.54     49.54 o
  -4   1   9      450.72      607.67     86.95 o
  -3   1   9     1403.52     1564.56     84.19 o
  -2   1   9        3.96        0.75     35.47 o
  -1   1   9     1576.26     1697.91     73.71 o
   0   1   9      537.43      551.66     48.07 o
   1   1   9       39.98       30.10     44.94 o
   2   1   9     2263.60     2372.20     78.91 o
   3   1   9      238.12      270.50     39.08 o
   4   1   9     2546.24     2481.06     98.28 o
   5   1   9      342.66      366.40     44.21 o
   6   1   9      437.95      386.51     59.84 o
   7   1   9      157.41      268.99    111.49 o
   8   1   9     1329.67     1192.37    140.58 o
   9   1   9      151.02      134.05     89.55 o
  10   1   9      926.47     1051.98    129.86 o
  11   1   9      568.35      666.80    115.58 o
  12   1   9      189.04      426.62    101.77 o
 -10   2   9       14.50      344.21    149.93 o
  -9   2   9      213.88      285.43    147.20 o
  -8   2   9      997.91      943.26    172.10 o
  -7   2   9       41.48       46.35     72.97 o
  -6   2   9      512.29      498.97     94.32 o
  -5   2   9      407.73      440.24     84.27 o
  -4   2   9      676.78      635.43     64.87 o
  -3   2   9     1081.62     1120.72     92.39 o
  -2   2   9      805.66      867.52     60.84 o
  -1   2   9      850.56      850.79     55.01 o
   0   2   9      705.61      780.22     66.64 o
   1   2   9     1490.59     1530.17     64.37 o
   2   2   9     1411.66     1323.50     79.76 o
   3   2   9     2949.35     2961.51     94.69 o
   4   2   9      128.66      161.46     30.64 o
   5   2   9     1297.37     1232.01     50.09 o
   6   2   9       25.86       98.39     46.99 o
   7   2   9       47.01        5.54     51.26 o
   8   2   9      224.44      314.23    107.50 o
   9   2   9      663.26      546.24    106.42 o
  10   2   9      345.55      193.25     90.82 o
  11   2   9      847.62     1070.63    124.74 o
  12   2   9        2.44      155.05     82.74 o
 -10   3   9       61.99      215.66    149.22 o
  -9   3   9       26.06       81.24    135.17 o
  -8   3   9     1319.49     1157.36    120.09 o
  -7   3   9     1492.22     1677.42    133.20 o
  -6   3   9       87.73      118.17     78.45 o
  -5   3   9     1419.54     1561.61    116.92 o
  -4   3   9      136.91       20.78     77.43 o
  -3   3   9     1048.01     1297.26     71.54 o
  -2   3   9     1009.16     1009.47     61.23 o
  -1   3   9      931.28      909.17     55.19 o
   0   3   9      134.54      128.37     36.49 o
   1   3   9     9281.71     9285.21    167.91 o
   2   3   9       72.14       -4.09     24.60 o
   3   3   9     3285.38     3289.40     74.20 o
   4   3   9      585.91      599.75     33.50 o
   5   3   9       19.08       23.40     52.04 o
   6   3   9     1393.80     1351.35     81.14 o
   7   3   9      636.60      576.36     67.23 o
   8   3   9      129.07      116.05     49.85 o
   9   3   9     1558.29     1423.16    133.62 o
  10   3   9      142.85       46.00     83.82 o
  11   3   9       82.22      222.80     84.99 o
  12   3   9      279.67      312.54     87.86 o
 -10   4   9      245.36      287.68    162.66 o
  -9   4   9      293.79      262.36    161.81 o
  -8   4   9      319.57      328.54    180.58 o
  -7   4   9      888.98      960.71    199.64 o
  -6   4   9     1034.89     1023.71    108.70 o
  -5   4   9     1303.03     1293.61    136.02 o
  -4   4   9      846.50     1071.20    126.27 o
  -3   4   9      531.98      652.85     75.97 o
  -2   4   9      225.16      216.59     59.51 o
  -1   4   9     1350.60     1463.10     83.46 o
   0   4   9     1372.71     1421.74     61.65 o
   1   4   9     2868.08     3097.15     86.65 o
   2   4   9     5640.10     5711.16    101.87 o
   3   4   9       11.26       44.02     23.09 o
   4   4   9      164.63      177.63     44.31 o
   5   4   9       27.11       13.99     97.26 o
   6   4   9      202.07      160.31     44.14 o
   7   4   9     1101.25     1155.17     73.94 o
   8   4   9     2816.64     2974.27    301.29 o
   9   4   9       10.74       37.40     42.38 o
  10   4   9      231.53      222.38     57.58 o
  11   4   9      367.91      325.88     89.27 o
  12   4   9       14.08       87.16     75.74 o
 -10   5   9        0.37      -66.72    141.42 o
  -9   5   9       12.41       88.94    153.50 o
  -8   5   9     1337.91     1189.72    124.94 o
  -7   5   9       76.03      108.77     82.21 o
  -6   5   9     1728.91     1545.59    126.32 o
  -5   5   9       39.89       92.92     96.27 o
  -4   5   9      102.18      143.91    111.38 o
  -3   5   9      407.86      428.95     72.03 o
  -2   5   9      830.88      910.34     91.75 o
  -1   5   9      220.25      227.11     55.43 o
   0   5   9     3049.35     3333.80    166.61 o
   1   5   9       72.96      110.42     31.13 o
   2   5   9      455.32      340.34     31.49 o
   3   5   9        9.35       11.98     38.65 o
   4   5   9       44.68       62.93     56.15 o
   5   5   9      483.08      404.39     50.40 o
   6   5   9     1240.32     1268.82     69.81 o
   7   5   9      358.29      389.69     54.71 o
   8   5   9      452.29      479.79     52.12 o
   9   5   9      304.38      269.73     48.29 o
  10   5   9      145.17      118.93     48.41 o
  11   5   9      399.21      299.17     58.13 o
 -10   6   9      387.36      426.01    179.29 o
  -9   6   9      360.65      322.81    102.90 o
  -8   6   9     1593.65     1234.33    222.92 o
  -7   6   9      876.96      819.33    110.75 o
  -6   6   9      597.45      664.61    101.78 o
  -5   6   9       36.50      -68.83     69.22 o
  -4   6   9      558.53      743.84    103.04 o
  -3   6   9       40.44       -5.24     59.91 o
  -2   6   9     2116.41     2043.30    154.86 o
  -1   6   9      176.60       97.51     53.62 o
   0   6   9     2731.46     2856.35     87.88 o
   1   6   9     6021.78     5870.97    106.45 o
   2   6   9        0.28      -21.57     21.57 o
   3   6   9      662.22      604.91     98.50 o
   4   6   9       75.68      101.04     47.17 o
   5   6   9      403.01      350.83     46.52 o
   6   6   9     1186.82     1079.42     76.82 o
   7   6   9     1784.99     1707.96     74.88 o
   8   6   9        0.01       22.89     40.05 o
   9   6   9     1241.09     1188.32     84.38 o
  10   6   9       79.12       45.63     52.72 o
  11   6   9      213.70      176.14     66.39 o
  12   6   9       39.01      -56.57     71.65 o
 -10   7   9      188.80      208.38    173.98 o
  -9   7   9      734.07      528.45    190.64 o
  -8   7   9        2.02       98.21     89.31 o
  -7   7   9     1836.14     1995.58    150.04 o
  -6   7   9     1737.43     1987.84    137.79 o
  -5   7   9        8.33       31.30    188.90 o
  -4   7   9        9.59       -7.51     64.74 o
  -3   7   9     1689.97     1741.69    102.51 o
  -2   7   9        1.63       46.32     56.29 o
  -1   7   9     2763.15     3030.13    117.42 o
   0   7   9      751.18      731.70     95.16 o
   1   7   9     1838.14     1992.24     63.69 o
   2   7   9     3632.06     3604.93    131.82 o
   3   7   9        9.23       62.43     82.62 o
   4   7   9      717.27      766.61     57.42 o
   5   7   9      754.27      936.16     58.51 o
   6   7   9      679.89      712.89     55.91 o
   7   7   9     1153.58     1147.85     53.68 o
   8   7   9     2283.45     2316.80    173.23 o
   9   7   9      242.18      135.55    202.83 o
  10   7   9     1005.51     1021.05    122.92 o
  11   7   9      280.81      325.13     50.57 o
  12   7   9       27.02      -45.66     45.66 o
  -9   8   9      269.21      146.50    173.51 o
  -8   8   9      701.67      632.67    113.96 o
  -7   8   9      175.46       56.03     87.59 o
  -6   8   9      547.74      466.48     93.22 o
  -5   8   9      176.28      164.34     79.72 o
  -4   8   9       31.64       52.68     74.89 o
  -3   8   9      431.87      508.78     97.00 o
  -2   8   9     1957.56     1979.96    102.28 o
  -1   8   9      211.53      197.49     59.11 o
   0   8   9     3380.07     3464.44    270.00 o
   1   8   9       21.47       87.44     53.61 o
   2   8   9       94.80      115.80     48.52 o
   3   8   9        5.88        0.83     44.37 o
   4   8   9      716.09      747.68     79.14 o
   5   8   9      127.19      134.23     38.68 o
   6   8   9      491.41      515.04     43.22 o
   7   8   9        0.56      -12.14     33.53 o
   8   8   9     1194.22     1181.23    236.85 o
   9   8   9      574.79      562.92    233.47 o
  10   8   9        6.57     -113.66    205.74 o
  11   8   9      313.65      -83.30    220.50 o
  -9   9   9       41.52       26.29    115.56 o
  -8   9   9      769.12      749.77    122.71 o
  -7   9   9      560.60      679.52    112.59 o
  -6   9   9        1.55      -22.56     77.45 o
  -5   9   9        5.49      -36.77     69.36 o
  -4   9   9      169.73      173.30    143.51 o
  -3   9   9       52.53      -44.20     71.08 o
  -2   9   9      547.35      686.80     76.06 o
  -1   9   9       91.61       89.66     91.50 o
   0   9   9     1218.67     1173.40     79.58 o
   1   9   9      690.79      792.42     53.72 o
   2   9   9        1.73      -43.60     43.60 o
   3   9   9      310.38      255.21     53.50 o
   4   9   9      266.12      238.41     47.75 o
   5   9   9       43.37        9.09     35.79 o
   6   9   9     1071.67     1088.19     57.01 o
   7   9   9      545.36      556.15     37.65 o
   8   9   9      117.65      -64.84    177.88 o
   9   9   9       46.79      336.27    202.97 o
  10   9   9      218.75      287.92    212.23 o
  11   9   9        2.93     -202.64    202.64 o
  -8  10   9        0.59      125.24     91.88 o
  -7  10   9      208.46      276.92    101.58 o
  -6  10   9      493.19      698.10    108.54 o
  -5  10   9      273.84      161.75     88.64 o
  -4  10   9     1481.15     1655.23    122.06 o
  -3  10   9     2182.41     2103.42    129.19 o
  -2  10   9       48.31       94.18    176.33 o
  -1  10   9      302.30      318.00     65.39 o
   0  10   9       26.50       66.38     47.28 o
   1  10   9      270.33      218.10     70.60 o
   2  10   9      659.33      794.63    108.67 o
   3  10   9      175.03      159.21     48.63 o
   4  10   9      176.36      234.04     82.12 o
   5  10   9      731.55      719.54     79.57 o
   6  10   9       28.16       18.56     33.01 o
   7  10   9      971.55     1004.57    108.08 o
   8  10   9       25.97       69.35    186.53 o
   9  10   9       38.76      -35.61    196.44 o
  10  10   9      143.65      -97.21    205.74 o
  -7  11   9        0.54      -85.46     86.52 o
  -6  11   9      313.28      367.62    100.65 o
  -5  11   9      791.74      686.60    105.18 o
  -4  11   9       38.00      140.30     90.30 o
  -3  11   9     1173.44     1374.48    135.31 o
  -2  11   9      266.46       74.71     60.97 o
  -1  11   9      444.11      448.54    159.89 o
   0  11   9     1006.65      981.58     68.10 o
   1  11   9      945.57      995.34    118.79 o
   2  11   9       87.66        9.56     80.77 o
   3  11   9      628.52      556.39     97.13 o
   4  11   9      747.47      806.66     97.99 o
   5  11   9     1198.92     1252.04     74.29 o
   6  11   9      392.41      406.45     54.95 o
   7  11   9       58.02       28.45     71.93 o
   8  11   9       52.79       -3.20     46.60 o
   9  11   9      128.71      602.24    237.51 o
  -7  12   9       78.71       79.20    115.72 o
  -6  12   9        0.77       46.37     84.62 o
  -5  12   9      588.09      620.05    128.78 o
  -4  12   9     1263.50     1189.55    141.70 o
  -3  12   9        8.11      -68.60    263.93 o
  -2  12   9     1310.95     1372.84    232.97 o
  -1  12   9        3.07      -54.91     54.91 o
   0  12   9      138.01      113.19     88.46 o
   1  12   9      320.93      241.57    101.00 o
   2  12   9      191.49       42.33     87.10 o
   3  12   9      342.24      333.67     91.03 o
   4  12   9     1890.15     1869.60    139.00 o
   5  12   9      139.18       22.86     73.39 o
   6  12   9      354.98      439.75     73.85 o
   7  12   9      840.98      721.76    107.40 o
   8  12   9       39.59       74.91     38.62 o
  -5  13   9        3.18      -65.87     91.90 o
  -4  13   9      762.81      676.34    122.82 o
  -3  13   9      707.30      612.99    126.29 o
  -2  13   9      427.63      339.45     81.16 o
  -1  13   9      529.19      677.09    128.56 o
   0  13   9        4.15      -50.74     68.17 o
   1  13   9        5.90        4.13     88.76 o
   2  13   9      936.58     1072.71    128.81 o
   3  13   9      368.19      319.42     97.43 o
   4  13   9      438.01      388.84    100.81 o
   5  13   9      929.37      988.57    113.80 o
   6  13   9        1.39      -75.86     75.86 o
   7  13   9      286.45      215.62     75.14 o
  -4  14   9      104.78       75.03     95.14 o
  -3  14   9      302.49       99.83     79.69 o
  -2  14   9       65.38      -25.45     67.59 o
  -1  14   9       33.79     -116.69    116.69 o
   0  14   9      133.72       37.04    106.20 o
   1  14   9      111.75       74.89    169.54 o
   2  14   9        6.10      -55.83     94.98 o
   3  14   9     1010.00      854.37    124.37 o
   4  14   9       54.82      -16.69    135.15 o
   5  14   9      342.89      286.32    131.46 o
   6  14   9       71.08       14.61    119.58 o
  -1  15   9       42.91       29.61     47.68 o
   0  15   9        2.57       -7.99    108.63 o
   1  15   9      531.26      546.53    130.38 o
   2  15   9      119.57      -29.73    121.08 o
   3  15   9       74.12       -0.76    158.69 o
   1  -9  10       63.16      108.35    111.35 o
   2  -9  10      224.51      197.61    115.79 o
  -3  -8  10      351.25      480.46    114.45 o
  -2  -8  10      401.15      495.21    123.71 o
  -1  -8  10        2.66      -82.50     89.79 o
   0  -8  10      170.19      287.07    118.02 o
   1  -8  10       63.79       61.37     71.58 o
   2  -8  10      248.76      293.80     85.67 o
   3  -8  10      242.45      102.46     77.61 o
   4  -8  10      232.56      126.01    107.31 o
   5  -8  10       38.20       97.59     81.18 o
  -5  -7  10      508.37      740.43    119.39 o
  -4  -7  10      125.96      194.09    105.95 o
  -3  -7  10       16.19       36.04     93.87 o
  -2  -7  10     1266.72     1267.17    164.54 o
  -1  -7  10      679.71      535.34    136.44 o
   0  -7  10       78.09      162.94     73.46 o
   1  -7  10      213.77      229.19     79.03 o
   2  -7  10      114.89       94.82     86.97 o
   3  -7  10      485.99      468.01    135.36 o
   4  -7  10      344.21      342.26     88.16 o
   5  -7  10       61.67      147.73    111.31 o
   6  -7  10      475.47      409.46     97.21 o
   7  -7  10      339.23      349.64     96.15 o
  -6  -6  10      330.16      282.33     95.90 o
  -5  -6  10        9.54      119.43     92.51 o
  -4  -6  10      358.94      247.89    108.82 o
  -3  -6  10      836.02      813.82    138.89 o
  -2  -6  10      259.75      352.85    120.23 o
  -1  -6  10     2245.48     2239.98    138.73 o
   0  -6  10      174.67      214.80     71.01 o
   1  -6  10      312.38      387.94     80.15 o
   2  -6  10     2636.70     2355.40    144.08 o
   3  -6  10       46.72      134.43    119.58 o
   4  -6  10      247.24      149.13     74.87 o
   5  -6  10      882.22      879.85    103.94 o
   6  -6  10        0.04     -125.31    125.31 o
   7  -6  10      744.62      792.63    141.80 o
   8  -6  10      322.77      272.60    127.99 o
  -7  -5  10        1.43       86.17     86.59 o
  -6  -5  10      435.59      301.55    109.80 o
  -5  -5  10      889.48      827.21    138.13 o
  -4  -5  10      134.35        8.97    104.54 o
  -3  -5  10     1578.92     1799.97    187.14 o
  -2  -5  10     1063.35     1074.21    102.40 o
  -1  -5  10       38.59      116.24     68.18 o
   0  -5  10     1330.47     1316.58    110.61 o
   1  -5  10      337.79      382.55    130.19 o
   2  -5  10      504.33      440.02     82.40 o
   3  -5  10     1274.78     1147.58    103.83 o
   4  -5  10      739.81      644.05     89.34 o
   5  -5  10      741.78      807.01     96.24 o
   6  -5  10     1787.83     2026.24    139.97 o
   7  -5  10        0.82      -10.99    100.12 o
   8  -5  10      202.78      194.84    113.89 o
   9  -5  10      439.83      295.34    127.09 o
  -8  -4  10       62.42       49.00     90.73 o
  -7  -4  10       97.98      165.71    102.61 o
  -6  -4  10      333.16      360.23    119.43 o
  -5  -4  10       46.15     -102.38    102.38 o
  -4  -4  10      249.41      137.29    113.61 o
  -3  -4  10      172.86       81.20    124.30 o
  -2  -4  10     2511.00     2499.02    139.31 o
  -1  -4  10     1117.07     1110.17    102.47 o
   0  -4  10        0.43      -59.46     59.46 o
   1  -4  10       16.12       20.10     63.91 o
   2  -4  10     1274.18     1135.99    101.56 o
   3  -4  10       12.23     -109.15    123.38 o
   4  -4  10     1439.58     1394.48    107.01 o
   5  -4  10        3.55      -33.08     62.26 o
   6  -4  10      621.83      669.59     90.95 o
   7  -4  10      696.57      573.49    118.17 o
   8  -4  10       13.74      -17.76     92.65 o
   9  -4  10       57.93      -29.22    102.05 o
  10  -4  10      279.69      -20.16    104.49 o
  -8  -3  10       15.82     -103.37    103.37 o
  -5  -3  10       25.43       36.46    104.16 o
  -4  -3  10      638.10      528.03    113.07 o
  -3  -3  10      477.27      427.27     84.04 o
  -2  -3  10      282.32       89.70     70.18 o
  -1  -3  10      906.67     1007.18     99.78 o
   0  -3  10       13.51       -1.51     64.25 o
   1  -3  10        0.79       32.98     81.75 o
   2  -3  10     1464.42     1290.24    127.42 o
   3  -3  10      119.67       64.71     63.89 o
   4  -3  10      786.47      725.24     89.13 o
   5  -3  10      580.07      440.91     77.10 o
   6  -3  10       52.95      -69.63     69.63 o
   7  -3  10      591.72      538.39    102.00 o
   8  -3  10      100.81       57.09     89.65 o
   9  -3  10       18.07      -82.93     82.93 o
  10  -3  10      231.78      148.09    102.90 o
  11  -3  10       96.66       14.19     93.97 o
  -8  -2  10      382.70      518.99    128.55 o
  -7  -2  10       32.03      119.72    117.84 o
  -6  -2  10      320.82      368.31    125.40 o
  -5  -2  10      616.70      663.32    144.19 o
  -4  -2  10      137.87      145.54     76.03 o
  -3  -2  10     8941.73     8451.76    779.89 o
  -2  -2  10     1939.06     1873.28    302.39 o
  -1  -2  10      307.55      296.89     81.93 o
   0  -2  10      861.50      822.02     95.74 o
   1  -2  10      389.37      423.48     81.17 o
   2  -2  10      863.62      825.05     91.08 o
   3  -2  10     2149.86     2310.96    109.18 o
   4  -2  10        0.44      -35.66     59.35 o
   5  -2  10     2478.14     2398.60    108.12 o
   6  -2  10     1051.67     1005.42    136.61 o
   7  -2  10       12.31       59.97    141.26 o
   8  -2  10      324.38      349.98    113.07 o
   9  -2  10      158.53      151.15     69.11 o
  10  -2  10      120.39       87.85     63.78 o
  11  -2  10      437.58      657.17    137.38 o
  -9  -1  10      164.29      154.53    117.98 o
  -8  -1  10      518.85      644.77    146.40 o
  -7  -1  10      680.61      787.60    155.85 o
  -6  -1  10      306.64      145.70    126.29 o
  -5  -1  10     1236.27     1150.73    278.10 o
  -4  -1  10     1836.63     1623.76    350.74 o
  -3  -1  10      866.59      841.71    103.63 o
  -2  -1  10     4331.33     4214.94    179.35 o
  -1  -1  10        0.49       49.63     71.81 o
   0  -1  10       74.84       41.30     67.27 o
   1  -1  10     3320.26     3334.05    128.55 o
   2  -1  10      902.35      978.77     81.50 o
   3  -1  10     2770.85     2563.19    111.62 o
   4  -1  10     2494.94     2360.05    105.07 o
   5  -1  10       27.38      -14.69     52.03 o
   6  -1  10      461.87      470.15     73.88 o
   7  -1  10     2102.25     2051.98    138.65 o
   8  -1  10       18.33       31.48    155.42 o
   9  -1  10      356.26      440.01    136.75 o
  10  -1  10      381.75      532.85    120.28 o
  11  -1  10       85.03      265.56    104.21 o
  -9   0  10        1.28      100.69    122.39 o
  -8   0  10       13.09      102.85    128.17 o
  -7   0  10      466.91      496.53    155.14 o
  -6   0  10     1256.97     1375.66    117.94 o
  -5   0  10      967.62     1025.34    103.07 o
  -4   0  10     2146.29     2022.30    197.45 o
  -3   0  10       36.62       17.98     84.45 o
  -2   0  10       19.11       -2.97     72.24 o
  -1   0  10      475.57      460.55    154.04 o
   0   0  10      753.47      810.44     80.97 o
   1   0  10     1226.88     1270.99     86.54 o
   2   0  10     3059.91     2811.48    116.87 o
   3   0  10       56.61      183.15     62.85 o
   4   0  10     3175.52     3144.63    116.91 o
   5   0  10      760.64      704.99     78.46 o
   6   0  10        3.94      -17.81     58.85 o
   7   0  10        0.61       18.98     58.16 o
   8   0  10     1525.64     1543.65     85.92 o
   9   0  10       30.26       33.59     87.72 o
  10   0  10     1199.49     1304.94    149.50 o
  11   0  10      345.61      492.11    115.11 o
  12   0  10      119.24      264.29    102.61 o
 -10   1  10      111.13      178.82    132.03 o
  -9   1  10      175.56       16.44    133.58 o
  -8   1  10      934.98     1027.45    181.17 o
  -7   1  10      106.82      168.53    139.73 o
  -6   1  10      330.85      375.81    131.84 o
  -5   1  10       17.03      -94.24    140.65 o
  -4   1  10      211.56      238.87     79.55 o
  -3   1  10      213.24      366.63    134.99 o
  -2   1  10      237.29      245.11     79.01 o
  -1   1  10      292.96      280.38     66.77 o
   0   1  10      669.35      630.99     99.27 o
   1   1  10      909.68      822.15     75.51 o
   2   1  10     2531.14     2534.28    109.84 o
   3   1  10     3840.57     3895.11    127.37 o
   4   1  10       45.82       82.09     47.43 o
   5   1  10      601.01      578.99     80.06 o
   6   1  10       54.80       98.95     69.14 o
   7   1  10      379.70      385.92     62.63 o
   8   1  10      341.98      497.42    121.60 o
   9   1  10     1401.39     1291.18    148.09 o
  10   1  10       20.53        9.40     88.94 o
  11   1  10     1036.62     1349.95    148.00 o
  12   1  10       12.28      233.47     99.09 o
 -10   2  10      197.52      182.91    150.26 o
  -9   2  10        0.41      212.75    144.05 o
  -8   2  10      230.73      115.53    142.55 o
  -7   2  10     1385.80     1419.23    124.07 o
  -6   2  10      174.44      213.38     81.51 o
  -5   2  10      376.58      369.75     85.41 o
  -4   2  10      325.21      267.68     85.10 o
  -3   2  10      348.35      304.82     83.35 o
  -2   2  10      474.47      416.25     71.64 o
  -1   2  10      180.36      169.12     62.97 o
   0   2  10      540.07      607.65     71.59 o
   1   2  10     3782.56     3839.09    198.35 o
   2   2  10      354.08      373.52     57.11 o
   3   2  10      893.12      834.40     65.96 o
   4   2  10       13.33      -61.39     61.39 o
   5   2  10      112.51      145.03     50.46 o
   6   2  10      136.09      119.14     47.92 o
   8   2  10      152.56       57.60     97.77 o
   9   2  10     2028.86     2309.66    183.66 o
  10   2  10      335.24      283.50    103.84 o
  11   2  10      111.33       64.60     85.51 o
  12   2  10      272.48      351.54    100.41 o
 -10   3  10       19.17      158.10    151.95 o
  -9   3  10      123.53       -0.75    148.71 o
  -8   3  10      310.83      437.66    159.70 o
  -7   3  10       51.90      122.81     83.07 o
  -6   3  10     1214.37     1236.04    192.57 o
  -5   3  10       47.07      104.46     82.61 o
  -4   3  10      721.52      812.12    102.04 o
  -3   3  10      406.16      406.83     87.65 o
  -2   3  10        8.45       60.80     63.81 o
  -1   3  10      327.46      364.93     65.20 o
   0   3  10     1627.01     1505.97     91.70 o
   1   3  10      305.66      383.51     70.04 o
   2   3  10     3977.28     4024.16    103.02 o
   3   3  10      251.48      226.37     38.82 o
   4   3  10       34.63       12.31     29.51 o
   5   3  10       60.62      106.62     49.75 o
   6   3  10        1.12      -27.12     43.46 o
   7   3  10      192.87      305.54    110.55 o
   8   3  10     1534.01     1532.86    143.30 o
   9   3  10      512.49      470.78    107.41 o
  10   3  10      466.53      414.87    110.13 o
  11   3  10       32.80       68.83     89.04 o
  12   3  10      195.84      304.51     95.85 o
 -10   4  10        0.41      162.19    150.16 o
  -9   4  10      347.58      599.94    182.11 o
  -8   4  10     1151.08     1224.53    297.53 o
  -7   4  10      251.25      200.59     86.44 o
  -6   4  10      461.53      510.96    109.61 o
  -5   4  10     1899.69     1926.17    213.45 o
  -4   4  10        2.14      -42.42     73.93 o
  -3   4  10      610.92      638.47    258.95 o
  -2   4  10      288.38      400.73     70.86 o
  -1   4  10       20.30       57.45     57.81 o
   0   4  10     2022.35     1990.77     97.74 o
   1   4  10     1770.31     2045.97     93.10 o
   2   4  10      921.79     1096.66     71.78 o
   3   4  10      541.79      577.17     40.24 o
   4   4  10        5.11       11.84     25.77 o
   5   4  10     1186.09     1133.19     80.32 o
   6   4  10     1828.66     1935.39     97.20 o
   7   4  10      362.74      302.79     54.80 o
   8   4  10      789.71      974.77     73.17 o
   9   4  10      741.70      610.28    113.14 o
  10   4  10       89.10      -85.93     85.93 o
  11   4  10       38.42       64.27     90.07 o
  12   4  10       40.05       -0.56     78.32 o
 -10   5  10       67.23      102.71    168.34 o
  -9   5  10        1.42      150.63    161.34 o
  -8   5  10      655.84      482.44    105.51 o
  -7   5  10     2200.74     2287.07    151.08 o
  -6   5  10      165.17      174.77    120.84 o
  -5   5  10      704.07      761.39    100.43 o
  -4   5  10      335.49      172.26    156.88 o
  -3   5  10     1761.97     1888.34    125.51 o
  -2   5  10     2611.20     2592.38    117.75 o
  -1   5  10     1421.28     1475.81     99.37 o
   0   5  10      665.28      678.36     67.34 o
   1   5  10     1683.49     1519.14     82.68 o
   2   5  10     1128.93     1229.93     76.27 o
   3   5  10      756.87      688.82     43.52 o
   4   5  10       43.42      100.95     90.96 o
   5   5  10      700.62      763.92     67.15 o
   6   5  10       34.67        9.78     44.06 o
   7   5  10     1536.99     1593.53    149.08 o
   8   5  10      224.45      278.88     51.02 o
   9   5  10     1127.30     1083.78     72.41 o
  10   5  10       72.93      188.27     91.90 o
  11   5  10       41.08      -47.27     86.92 o
  12   5  10       76.37       73.34     84.76 o
  -9   6  10      919.92      971.11    128.10 o
  -8   6  10       62.41       72.75     88.05 o
  -7   6  10      744.47      865.37    112.37 o
  -6   6  10      505.06      520.67    118.82 o
  -5   6  10       19.67       74.75     77.90 o
  -4   6  10      203.02      251.37     85.15 o
  -3   6  10     2824.96     2855.90    125.10 o
  -2   6  10      313.52      366.50     71.51 o
  -1   6  10     2201.03     2292.19    105.72 o
   0   6  10      443.93      455.86     63.60 o
   1   6  10      677.14      796.94     96.35 o
   2   6  10     2088.04     1936.93     61.47 o
   3   6  10      436.96      405.20    121.62 o
   4   6  10      207.80      157.51     48.91 o
   5   6  10     1312.04     1332.40    110.37 o
   6   6  10       78.04       32.95     41.20 o
   7   6  10      202.65      185.74     54.78 o
   8   6  10      840.80      850.24     60.80 o
   9   6  10       62.11       58.10     41.74 o
  10   6  10      335.23      246.51     51.62 o
  11   6  10        3.12       -8.65     55.21 o
  12   6  10       15.64      154.95     91.06 o
  -9   7  10      956.39      833.62    125.28 o
  -8   7  10     1230.66     1124.63    132.03 o
  -7   7  10      406.02      482.64    104.76 o
  -6   7  10      692.91      731.38    129.28 o
  -5   7  10     1850.26     1527.58    122.61 o
  -4   7  10       72.82      162.64     78.58 o
  -3   7  10     1071.87     1142.11     93.52 o
  -2   7  10     1626.12     1689.32     98.36 o
  -1   7  10      161.58      298.53     61.30 o
   0   7  10     4491.09     4533.64    209.22 o
   1   7  10     1016.96     1182.36    178.89 o
   2   7  10      374.43      427.10     65.99 o
   3   7  10     3532.82     3894.93    327.62 o
   4   7  10     1116.63     1178.85     80.96 o
   5   7  10      751.93      902.78     81.24 o
   6   7  10      980.07      984.10     67.28 o
   7   7  10        0.87      -31.77     32.39 o
   8   7  10     1898.79     1817.91     80.71 o
   9   7  10     1082.96      982.93     92.09 o
  10   7  10        9.67      -57.30     57.30 o
  11   7  10      188.82      123.36     47.47 o
  -9   8  10      185.74     -109.52    109.52 o
  -8   8  10      206.00      252.55    145.96 o
  -7   8  10      863.77      687.76    161.77 o
  -6   8  10       54.99       48.89     80.80 o
  -5   8  10      428.35      318.62     83.73 o
  -4   8  10     1420.93     1517.13    232.55 o
  -3   8  10      349.80      277.96     70.04 o
  -2   8  10     2167.54     2192.11    124.21 o
  -1   8  10     1557.05     1605.20    108.90 o
   0   8  10      224.07      223.41     66.62 o
   1   8  10     2673.84     2789.53    120.94 o
   2   8  10     2017.66     2191.21    184.60 o
   3   8  10      157.96      111.43     53.96 o
   4   8  10      984.25      984.12     70.63 o
   5   8  10      307.56      308.77     48.59 o
   6   8  10     1093.10     1004.29    112.75 o
   7   8  10     1515.32     1501.41     69.96 o
   8   8  10        4.58      -64.79     74.91 o
   9   8  10      140.21       95.22    105.99 o
  10   8  10      559.23      554.07     50.29 o
  11   8  10        0.31      -38.35     38.35 o
  -8   9  10        1.20      -38.82     88.20 o
  -7   9  10        0.96      -39.55     82.65 o
  -6   9  10      305.42      336.94     95.95 o
  -5   9  10        1.13      -37.92     73.69 o
  -4   9  10      529.76      445.63     85.76 o
  -3   9  10      443.86      471.91     86.13 o
  -2   9  10      412.69      586.96    135.64 o
  -1   9  10     1777.31     1777.86    112.85 o
   0   9  10       86.61       39.40    128.64 o
   1   9  10      356.22      343.77     72.12 o
   2   9  10      479.10      461.56    182.04 o
   3   9  10      784.93      808.42    111.33 o
   4   9  10      767.94      856.79     68.33 o
   5   9  10      222.32      176.48     45.21 o
   6   9  10       31.70        5.47     35.37 o
   7   9  10      849.04      776.26     53.66 o
   8   9  10      251.19      268.78     81.05 o
   9   9  10       34.61      -44.49    176.64 o
  10   9  10        9.76     -214.77    214.77 o
  -8  10  10      193.13      214.92    105.64 o
  -7  10  10       22.15        0.72     89.26 o
  -6  10  10      617.13      573.28    107.17 o
  -5  10  10      638.24      582.34    101.66 o
  -4  10  10      118.71       74.04     77.30 o
  -3  10  10     2608.99     2538.19    176.05 o
  -2  10  10      371.90      453.47     79.10 o
  -1  10  10     1680.30     1596.67    146.80 o
   0  10  10      191.28      211.58     54.36 o
   1  10  10       35.17       69.44     30.62 o
   2  10  10      194.88      194.37     99.21 o
   3  10  10      269.58      280.26     97.78 o
   4  10  10      167.92      100.82     81.37 o
   5  10  10     2055.48     2169.10     95.26 o
   6  10  10     1130.00     1180.17     80.36 o
   7  10  10      358.97      369.01     53.20 o
   8  10  10      269.21      263.63     39.65 o
   9  10  10       37.70      -54.00    136.02 o
  10  10  10       70.27     -157.68    224.35 o
  -7  11  10       63.69        5.78     90.11 o
  -6  11  10       11.10      -16.67     83.64 o
  -5  11  10      311.56       15.21     94.04 o
  -4  11  10     2716.92     2535.09    193.86 o
  -3  11  10      303.25      159.09     86.69 o
  -2  11  10     3090.75     2958.24    143.73 o
  -1  11  10        8.33      -69.98     69.98 o
   0  11  10       16.97       22.81     95.74 o
   1  11  10       48.51       11.62     92.58 o
   2  11  10      621.06      697.67    113.52 o
   3  11  10       26.58       32.80     83.72 o
   4  11  10     2631.35     2550.01    160.78 o
   5  11  10       16.15      -70.79     70.79 o
   6  11  10      367.89      332.90     53.33 o
   7  11  10       69.47       58.24     47.55 o
   8  11  10       14.79      -22.99     60.05 o
   9  11  10      101.85      -66.29    199.35 o
  -6  12  10      456.37      570.81    133.48 o
  -5  12  10       24.81      -87.01     87.01 o
  -4  12  10      788.16      602.53    117.27 o
  -3  12  10      695.52      465.80    103.51 o
  -2  12  10      111.23       81.63     68.53 o
  -1  12  10      298.26      224.72     96.28 o
   0  12  10        0.86      -36.72     41.42 o
   1  12  10        3.14      -93.78     94.40 o
   2  12  10      845.57      744.44    177.44 o
   3  12  10     1083.31      999.10    238.07 o
   4  12  10      901.57      954.08    151.17 o
   5  12  10      299.73      242.69    150.77 o
   6  12  10      106.95      101.84     77.29 o
   7  12  10       14.56      -49.50     49.50 o
   8  12  10      259.21      192.33     46.98 o
  -5  13  10      384.97      380.62    118.26 o
  -4  13  10       21.49       74.09     93.59 o
  -3  13  10      656.61      690.39    117.60 o
  -2  13  10      219.02      158.98    144.97 o
  -1  13  10      127.92       44.18     58.09 o
   0  13  10      172.50      123.02    120.20 o
   1  13  10       45.95      -72.43    102.67 o
   2  13  10      126.34      171.02    102.82 o
   3  13  10      762.56      758.27    128.81 o
   4  13  10      325.31      409.42    119.90 o
   5  13  10      533.28      422.47    103.70 o
   6  13  10      128.83      142.89     87.05 o
   7  13  10        0.02      -72.04     72.04 o
  -3  14  10       86.55      -84.79    276.17 o
  -2  14  10      288.96      478.03    291.91 o
  -1  14  10        4.53      -78.35    112.81 o
   0  14  10        0.18     -106.20    106.20 o
   1  14  10      565.36      523.31    126.23 o
   2  14  10      238.78      171.88    110.53 o
   3  14  10      292.38      333.77    114.53 o
   4  14  10      489.91      300.15    107.01 o
   5  14  10        1.79      -85.47     85.47 o
   0  -8  11      212.30      308.45    126.39 o
   1  -8  11      189.29      253.31     87.64 o
   2  -8  11        0.37       76.28     76.50 o
   3  -8  11       41.94      336.13    131.84 o
  -3  -7  11      515.24      637.62    135.97 o
  -2  -7  11       24.34       67.14    108.77 o
  -1  -7  11      955.09     1201.44    170.65 o
   0  -7  11       43.31       -4.94     68.83 o
   1  -7  11      226.11      232.79    102.71 o
   2  -7  11      173.83      149.63    121.85 o
   3  -7  11      325.32      236.28     84.34 o
   4  -7  11        2.73      -68.03     68.03 o
   5  -7  11      984.04     1037.14    117.94 o
   6  -7  11        4.52       65.57     79.84 o
  -4  -6  11       73.55      -64.32     95.66 o
  -3  -6  11      483.37      494.93    135.08 o
  -2  -6  11      739.55      474.26    138.46 o
  -1  -6  11      375.14      287.09     83.63 o
   0  -6  11      469.04      403.30     86.80 o
   1  -6  11      191.32      205.15     78.18 o
   2  -6  11      292.90      248.17     82.22 o
   3  -6  11      711.28      784.88    144.90 o
   4  -6  11        0.99     -124.81    128.90 o
   5  -6  11      501.26      501.70     95.80 o
   6  -6  11     1284.05     1435.37    150.35 o
   7  -6  11       28.01     -104.35    104.35 o
  -6  -5  11       10.69       74.52    101.72 o
  -5  -5  11      151.03      284.49    118.54 o
  -4  -5  11      249.09      119.15    115.11 o
  -3  -5  11       99.10       65.64    114.17 o
  -2  -5  11     1765.20     1599.65    183.47 o
  -1  -5  11     1121.68     1106.40    177.55 o
   0  -5  11      818.84      763.91     98.49 o
   1  -5  11     1391.30     1338.31    239.20 o
   2  -5  11       72.71       70.14     71.49 o
   3  -5  11       78.40      158.56    109.87 o
   4  -5  11     1181.42     1321.28    135.06 o
   5  -5  11      354.77      358.15     87.01 o
   6  -5  11     1854.78     1928.70    135.86 o
   7  -5  11      370.73      445.98    125.07 o
   8  -5  11       75.46      120.94    113.75 o
  -6  -4  11      252.26      165.43    123.10 o
  -5  -4  11      144.72      -23.21    113.80 o
  -4  -4  11      568.00      316.53    140.81 o
  -3  -4  11      504.86      541.13    142.86 o
  -2  -4  11       66.96       46.62     72.49 o
  -1  -4  11     1459.99     1475.73    119.32 o
   0  -4  11       73.44      121.50     72.17 o
   1  -4  11       24.98       45.69     68.14 o
   2  -4  11      162.46      155.07     74.82 o
   3  -4  11      451.82      396.44     82.07 o
   4  -4  11      881.11      745.28     94.82 o
   5  -4  11     2014.27     2061.69    133.67 o
   6  -4  11       31.35       29.60     91.10 o
   7  -4  11      197.43      196.35    100.12 o
   8  -4  11      240.60      147.11    105.39 o
   9  -4  11      130.29      -23.40    108.82 o
  -5  -3  11       62.40       79.22    119.01 o
  -4  -3  11       15.33      132.45    126.06 o
  -3  -3  11     1243.67     1366.73    130.59 o
  -2  -3  11      388.85      361.98     81.37 o
  -1  -3  11        9.93        5.13    101.13 o
   0  -3  11        2.65       60.63    136.91 o
   1  -3  11      269.28      242.67     90.54 o
   2  -3  11       55.45      -25.56     71.79 o
   3  -3  11      115.92      276.50    113.28 o
   4  -3  11       10.02      -57.65     59.21 o
   5  -3  11      450.25      404.03    135.27 o
   6  -3  11      306.98      240.84     90.44 o
   7  -3  11        0.62      -78.98     78.98 o
   8  -3  11      244.46      255.74    106.84 o
   9  -3  11      372.94      218.10    107.78 o
  10  -3  11        1.28      -92.28     92.28 o
  -8  -2  11      146.41      292.76    120.19 o
  -7  -2  11      602.01      681.13    146.17 o
  -6  -2  11        2.59     -113.00    113.00 o
  -5  -2  11      253.11      149.88    132.82 o
  -4  -2  11      444.60      376.17     87.53 o
  -3  -2  11        4.19        6.38     73.53 o
  -2  -2  11      913.83      925.22    104.30 o
  -1  -2  11      511.65      530.40     89.59 o
   0  -2  11       73.64       99.62     70.94 o
   1  -2  11      801.64      655.75     92.84 o
   2  -2  11       76.52       61.33     68.83 o
   3  -2  11      694.19      514.97     82.53 o
   4  -2  11      952.29     1134.25    123.38 o
   5  -2  11       94.09       79.87     54.16 o
   6  -2  11        7.32       -5.51     60.25 o
   7  -2  11      539.82      633.77    127.73 o
   8  -2  11        5.45       -5.65    121.97 o
   9  -2  11      536.55      577.26     83.74 o
  10  -2  11        8.81       41.65     63.55 o
  -8  -1  11       50.62      173.47    125.54 o
  -7  -1  11      320.26      347.73    148.56 o
  -6  -1  11     1415.02     1555.65    192.54 o
  -5  -1  11       31.05      -60.67     74.09 o
  -4  -1  11     1490.54     1501.39    121.45 o
  -3  -1  11     1523.84     1532.43    222.28 o
  -2  -1  11      185.87      159.28     78.93 o
  -1  -1  11      610.14      773.48    233.42 o
   0  -1  11     2373.61     2205.01    139.42 o
   1  -1  11     1000.38      842.89     94.95 o
   2  -1  11     2170.10     2176.28    131.29 o
   3  -1  11        1.42       55.40     60.28 o
   4  -1  11      614.95      534.72     70.53 o
   5  -1  11      604.95      566.68     79.52 o
   6  -1  11      505.60      438.05     72.78 o
   7  -1  11      158.41      249.96    144.12 o
   8  -1  11      925.42      986.93     90.19 o
   9  -1  11        0.98        5.19     58.34 o
  10  -1  11      449.90      714.30    136.44 o
  11  -1  11       83.21      372.59    118.26 o
  -9   0  11      249.56      483.61    154.39 o
  -8   0  11      140.58      179.95    137.85 o
  -7   0  11      254.65      455.89    158.85 o
  -6   0  11     1341.09     1394.42    186.43 o
  -5   0  11     1064.72     1228.44    116.98 o
  -4   0  11        3.94       60.59     70.90 o
  -3   0  11      739.66     1002.63    109.20 o
  -2   0  11     1106.81     1046.63    119.39 o
  -1   0  11      330.87      425.42    145.35 o
   0   0  11     2602.64     2659.07    142.58 o
   1   0  11      748.14      733.29     80.15 o
   2   0  11      671.56      729.52     90.61 o
   3   0  11      623.88      691.81     82.82 o
   4   0  11      181.96      107.79    108.03 o
   5   0  11      475.29      646.99     77.68 o
   6   0  11      298.67      260.46     66.10 o
   7   0  11      142.13       30.31     57.79 o
   8   0  11      266.18      290.48     62.09 o
   9   0  11      726.79      787.18    135.36 o
  10   0  11        9.02      -36.08     87.44 o
  11   0  11      491.81      520.77    124.04 o
  -9   1  11        0.49       39.84    137.76 o
  -8   1  11       72.56      331.90    158.34 o
  -7   1  11     2027.36     1818.67    222.85 o
  -6   1  11       70.15      105.63     79.22 o
  -5   1  11     2184.48     2064.67    139.74 o
  -4   1  11       46.97       53.25    123.92 o
  -3   1  11      188.85      317.22     88.93 o
  -2   1  11     1429.66     1434.05    121.21 o
  -1   1  11        1.96      -44.98     61.73 o
   0   1  11      122.98      116.79     64.07 o
   1   1  11     4869.69     5018.58    160.11 o
   2   1  11      362.88      381.77     66.59 o
   3   1  11     1628.84     1590.40    113.19 o
   4   1  11     1276.55     1417.23     97.26 o
   5   1  11       21.37       18.89     61.83 o
   6   1  11        1.24       22.94     54.72 o
   7   1  11      388.80      492.55    137.34 o
   8   1  11      120.33      100.31    105.34 o
   9   1  11     1860.00     2161.04    188.60 o
  10   1  11      312.23      323.96    115.63 o
  11   1  11       35.29      241.64    104.49 o
  -9   2  11      328.91      267.01    162.38 o
  -8   2  11      269.12      207.95    154.44 o
  -7   2  11      501.49      470.90    101.19 o
  -6   2  11     4066.16     4074.37    192.59 o
  -5   2  11       47.19       50.64     78.33 o
  -4   2  11     1157.34     1087.94    161.46 o
  -3   2  11        5.19       37.20     76.27 o
  -2   2  11       59.55       14.86     72.35 o
  -1   2  11      444.23      476.95    108.74 o
   0   2  11     3593.52     3702.51    195.73 o
   1   2  11      590.45      660.74     75.73 o
   2   2  11     2237.34     2258.80    103.58 o
   3   2  11       77.97       71.02     49.97 o
   4   2  11      436.08      261.65     60.80 o
   5   2  11      422.70      459.53     63.08 o
   6   2  11      195.45      192.47     86.71 o
   8   2  11     2209.26     1978.46    176.24 o
   9   2  11       13.64      128.03    107.36 o
  10   2  11      170.40      231.59    109.33 o
  11   2  11      262.71      309.58    105.01 o
  -9   3  11       50.39      189.06    166.89 o
  -8   3  11      904.04      796.76    183.33 o
  -7   3  11      398.50      552.78    119.39 o
  -6   3  11      735.80      846.11    109.32 o
  -5   3  11      605.68      630.05     96.57 o
  -4   3  11       49.50       67.59    103.20 o
  -3   3  11      805.44      752.03     97.90 o
  -2   3  11     1095.40     1161.99    110.49 o
  -1   3  11        0.53       13.42     61.93 o
   0   3  11      509.27      668.97     75.75 o
   1   3  11     2533.94     2612.90    114.09 o
   2   3  11      182.83      235.50     56.09 o
   3   3  11      143.57      132.69     54.20 o
   4   3  11       51.92       70.64     65.71 o
   5   3  11      275.34      231.48     47.34 o
   6   3  11      303.53      269.55    122.96 o
   7   3  11        0.12       52.15    102.38 o
   9   3  11     1023.02     1020.50    138.93 o
  10   3  11       61.29       79.45     97.30 o
  11   3  11      223.76      303.57    105.76 o
  12   3  11       87.01      189.96     96.51 o
  -9   4  11       78.68      -95.10    145.89 o
  -8   4  11      292.80      380.29    100.84 o
  -7   4  11     1061.37      945.84    119.67 o
  -6   4  11      164.47      119.85     84.16 o
  -5   4  11     2139.87     2331.05    298.00 o
  -4   4  11       81.42       47.85     77.91 o
  -3   4  11       23.36      107.48    109.57 o
  -2   4  11      256.91      278.35     73.51 o
  -1   4  11     1105.59     1316.04     93.74 o
   0   4  11      318.45      323.30     67.00 o
   1   4  11     2610.69     2854.81    141.19 o
   2   4  11       60.58      107.09     63.19 o
   3   4  11      420.62      396.64     58.75 o
   4   4  11      330.62      418.48     51.26 o
   5   4  11      828.88      692.22    140.58 o
   6   4  11      103.10       36.98    110.46 o
   7   4  11     1382.44     1565.38    149.41 o
   8   4  11      114.36       93.50    100.59 o
   9   4  11     1352.18     1365.51    146.78 o
  10   4  11       15.64      -23.49     97.82 o
  11   4  11       18.50       94.49     94.91 o
  12   4  11       62.56       70.81     89.74 o
  -9   5  11      462.82      480.13    182.72 o
  -8   5  11       29.25      -75.80     85.41 o
  -7   5  11     1403.85     1303.73    129.01 o
  -6   5  11     2522.93     2407.76    156.78 o
  -5   5  11      673.78      588.39     99.30 o
  -4   5  11      411.44      486.47     93.81 o
  -3   5  11      396.30      411.35     88.57 o
  -2   5  11      224.78      249.87     72.42 o
  -1   5  11     3155.59     3251.10    129.36 o
   0   5  11      311.77      197.39     62.21 o
   1   5  11      653.27      646.52     74.31 o
   2   5  11     1064.92     1014.76     89.53 o
   3   5  11       19.58       38.38     40.34 o
   4   5  11        9.45      -44.21    110.51 o
   5   5  11      736.01      885.65    145.13 o
   6   5  11      100.06       96.69     48.91 o
   7   5  11     1004.11      901.77    125.54 o
   8   5  11     1908.84     1853.77    161.53 o
   9   5  11        0.20      111.92     97.35 o
  11   5  11       42.63      -86.08     86.08 o
  -9   6  11      271.62      248.44    106.51 o
  -8   6  11      920.65      926.36    249.02 o
  -7   6  11      212.06      228.44     94.76 o
  -6   6  11     1426.11     1461.68    127.96 o
  -5   6  11      340.47      304.99     86.83 o
  -4   6  11       26.33      -55.89     69.91 o
  -3   6  11     1464.42     1374.19    117.05 o
  -2   6  11      314.51      377.57     74.44 o
  -1   6  11      625.81      722.82     79.38 o
   0   6  11     3121.78     3363.98    127.56 o
   1   6  11      356.32      357.07     64.95 o
   2   6  11      539.56      466.28     59.26 o
   3   6  11     1228.62     1148.13     56.93 o
   4   6  11      597.84      416.38    130.85 o
   5   6  11        1.89      -69.56     73.15 o
   6   6  11      271.75      404.43     57.47 o
   7   6  11       66.25       21.88     41.90 o
   8   6  11      586.14      502.97     58.75 o
   9   6  11      308.50      240.89    101.20 o
  10   6  11       17.04      106.70     94.53 o
  -8   7  11      581.33      533.67    119.90 o
  -7   7  11      887.26      932.83    123.85 o
  -6   7  11       73.53       63.46     86.27 o
  -5   7  11      594.75      618.74    101.15 o
  -4   7  11      227.87      237.14     81.33 o
  -3   7  11       57.84       31.69     67.46 o
  -2   7  11     1076.42     1259.92     93.30 o
  -1   7  11     1490.79     1629.91     99.01 o
   0   7  11     1137.00     1016.18    103.65 o
   1   7  11     1308.34     1394.71     90.83 o
   2   7  11      289.57      353.20     49.12 o
   3   7  11      225.35      235.72    121.17 o
   4   7  11     1607.36     1773.99    174.64 o
   5   7  11      283.09      326.46     57.22 o
   6   7  11      274.58      315.74     70.78 o
   7   7  11     2069.00     2206.47    104.68 o
   8   7  11        5.67       38.60     81.21 o
   9   7  11      180.06      218.84     67.07 o
  10   7  11      142.83      123.28     48.74 o
  11   7  11        0.98       64.37     87.81 o
  -8   8  11        2.50      -84.38     84.38 o
  -7   8  11       42.97      -65.72     86.24 o
  -6   8  11      809.16      729.51    112.20 o
  -5   8  11      174.17      158.06    141.45 o
  -4   8  11     1197.50     1323.30    116.93 o
  -3   8  11      544.38      519.03     90.04 o
  -2   8  11       76.33       36.35     61.20 o
  -1   8  11      773.32      777.73    111.59 o
   0   8  11      991.65      894.12     85.16 o
   1   8  11       21.85       10.66     47.35 o
   2   8  11      626.95      666.51     47.44 o
   3   8  11     2315.99     2061.81    184.88 o
   4   8  11        7.61      -18.75    102.80 o
   5   8  11     1639.55     1732.48    112.93 o
   6   8  11       19.18      -15.54     81.61 o
   7   8  11     1182.99     1118.93     91.50 o
   8   8  11      850.90      895.34     83.77 o
   9   8  11      172.78      228.77     45.98 o
  10   8  11       78.54      112.44     73.74 o
  -8   9  11       14.91      -33.56     90.20 o
  -7   9  11      209.24       77.51    109.43 o
  -6   9  11       26.23      -47.61     80.26 o
  -5   9  11      146.29       83.15     85.89 o
  -4   9  11        4.41       54.85     78.19 o
  -3   9  11     1343.20     1269.03    110.75 o
  -2   9  11       30.27      -26.45     63.93 o
  -1   9  11        2.67      -17.68     56.24 o
   0   9  11       66.30      132.54     58.00 o
   1   9  11      261.09      270.48     52.67 o
   2   9  11       22.91      -17.57    118.21 o
   3   9  11     1105.99     1200.45    151.62 o
   4   9  11      983.60     1020.78    140.72 o
   5   9  11      442.36      560.85    118.59 o
   6   9  11      938.07      963.13     83.93 o
   7   9  11        1.56       -6.78     43.22 o
   8   9  11      179.02      173.71     45.39 o
   9   9  11        3.29      -63.73     69.58 o
  10   9  11      259.46      241.03     89.74 o
  -7  10  11      184.80      219.62    191.98 o
  -6  10  11       52.86        4.08     84.45 o
  -5  10  11       75.00      110.59     83.95 o
  -4  10  11      723.87      888.00    133.95 o
  -3  10  11       52.45      -43.65     76.30 o
  -2  10  11     1206.41     1318.22    138.60 o
  -1  10  11        4.11      -81.22    103.84 o
   0  10  11      114.47       25.41     87.88 o
   1  10  11        1.12      -50.91     92.21 o
   2  10  11       45.12       22.93    113.61 o
   3  10  11      233.94       39.25     93.23 o
   4  10  11     2558.84     2446.47    162.97 o
   5  10  11      291.34      135.99     90.97 o
   6  10  11      641.27      499.48     88.38 o
   7  10  11      352.41      370.18     53.68 o
   8  10  11       73.07       -7.77     94.43 o
   9  10  11        1.62      -48.61     48.61 o
  -6  11  11      540.75      586.93    114.52 o
  -5  11  11      154.68      284.77    109.94 o
  -4  11  11     1192.04      914.88    130.90 o
  -3  11  11      944.65      829.32    116.24 o
  -2  11  11      275.53      267.20     86.50 o
  -1  11  11      205.91      212.41     65.95 o
   0  11  11       71.20      111.74     51.98 o
   1  11  11       81.58     -102.36    120.89 o
   2  11  11      810.00      698.43    124.80 o
   3  11  11      640.16      600.30    183.76 o
   4  11  11     1022.38     1016.19    147.34 o
   5  11  11      461.97      332.47    102.64 o
   6  11  11       73.39      -69.39     82.85 o
   7  11  11       89.95      -80.59     80.59 o
   8  11  11      373.93      380.79     85.13 o
   9  11  11        0.50      -72.95     72.95 o
  -5  12  11      818.40      870.71    140.91 o
  -4  12  11       21.45      -43.04     85.18 o
  -3  12  11      620.30      634.05    112.86 o
  -2  12  11      441.49      507.20     97.45 o
  -1  12  11      128.01       77.60     62.44 o
   0  12  11      102.27      119.79     78.51 o
   1  12  11      197.84      200.30    117.93 o
   2  12  11      162.54      127.02    121.36 o
   3  12  11      633.75      538.81    122.73 o
   4  12  11      723.79      586.60    119.35 o
   5  12  11      141.26       95.94    119.48 o
   6  12  11      128.13     -110.72    110.72 o
   7  12  11       90.72       72.37     92.08 o
   8  12  11       67.13       42.22     96.67 o
  -4  13  11      157.48      205.56    102.75 o
  -3  13  11        5.96      110.84     91.06 o
  -2  13  11      353.22      553.01     99.51 o
  -1  13  11      105.72       57.05     59.06 o
   0  13  11       30.85      -58.37    135.38 o
   1  13  11      320.44      201.66    120.30 o
   2  13  11      560.30      695.68    172.86 o
   3  13  11       19.38      -27.60    134.61 o
   4  13  11      618.26      650.34    125.34 o
   5  13  11       17.38       -3.59     97.33 o
   6  13  11       31.41      -34.82    102.97 o
  -2  14  11        7.21       19.92     73.11 o
  -1  14  11        0.45      -92.26    240.65 o
   0  14  11      350.93      -50.18    169.47 o
   1  14  11      117.82      -36.34    114.94 o
   2  14  11     1077.07      909.72    147.24 o
   3  14  11       60.03       81.03    112.95 o
   4  14  11      271.25      143.91    113.72 o
   1  -7  12       73.23      118.65     80.59 o
   2  -7  12        2.99      -69.14     69.14 o
   3  -7  12      283.51      352.52    136.54 o
  -2  -6  12      575.39      343.83    139.26 o
  -1  -6  12      410.21      470.30     93.22 o
   0  -6  12      171.00      125.68     76.55 o
   1  -6  12      168.02      180.04     81.59 o
   2  -6  12       99.01       45.58     75.27 o
   3  -6  12       57.81      -36.50     70.47 o
   4  -6  12      501.12      565.75     98.83 o
   5  -6  12      157.72      203.36     86.10 o
   6  -6  12      132.07      291.44    140.95 o
  -4  -5  12      245.25      265.18    131.27 o
  -3  -5  12      553.76      369.58    142.97 o
  -2  -5  12      235.02      208.68     87.39 o
  -1  -5  12     1256.49     1257.97    123.22 o
   0  -5  12      170.54      145.50     80.33 o
   1  -5  12        1.51      -29.47     65.09 o
   2  -5  12      161.71      300.03     84.37 o
   3  -5  12       60.34       79.53     76.42 o
   4  -5  12      137.09       57.83     75.17 o
   5  -5  12     2037.60     2083.38    143.40 o
   6  -5  12       10.23      -90.59     90.59 o
   7  -5  12      504.83      496.06    126.39 o
  -5  -4  12      306.36       88.99    120.37 o
  -4  -4  12       15.20        2.07    126.72 o
  -3  -4  12     1457.45     1078.10    182.35 o
  -2  -4  12      737.65      540.83     94.80 o
  -1  -4  12      205.49      201.32     81.70 o
   0  -4  12      468.86      359.33     85.41 o
   1  -4  12      318.89      158.93     76.74 o
   2  -4  12        5.71      -44.29    102.03 o
   3  -4  12     1103.50     1063.40    114.67 o
   4  -4  12      526.25      462.62     91.45 o
   5  -4  12      966.94     1123.28    110.69 o
   6  -4  12      444.19      475.53    119.58 o
   7  -4  12        3.12      -86.83     86.83 o
   8  -4  12      151.01       52.20    107.12 o
  -4  -3  12      794.63      781.40    163.65 o
  -3  -3  12        1.63      162.27     77.17 o
  -2  -3  12      368.41      521.23     88.82 o
  -1  -3  12      412.24      479.16    132.35 o
   0  -3  12       33.90      -17.69     65.32 o
   1  -3  12       44.20       62.30     83.82 o
   2  -3  12       63.06      -41.21     71.37 o
   3  -3  12        3.64       12.90     67.47 o
   4  -3  12      997.76      970.86    102.05 o
   5  -3  12        1.20      -14.61     80.16 o
   6  -3  12      179.83      178.96     91.62 o
   7  -3  12      458.37      502.50    111.78 o
   8  -3  12      270.41      197.24    101.11 o
   9  -3  12      161.99        4.75    104.16 o
  -7  -2  12        0.84      179.29    124.56 o
  -6  -2  12      411.97      499.68    149.08 o
  -5  -2  12        0.19      139.73    137.34 o
  -4  -2  12      431.65      482.14     96.36 o
  -3  -2  12      681.30      757.08    104.39 o
  -2  -2  12       66.48       15.79     77.62 o
  -1  -2  12       68.04      131.46     74.82 o
   0  -2  12      148.24      198.82     91.76 o
   1  -2  12      101.23      224.81    157.40 o
   2  -2  12      111.15      154.03     68.97 o
   3  -2  12      137.35      247.20     73.09 o
   4  -2  12      215.37      179.43     83.91 o
   5  -2  12      231.44      340.26     93.22 o
   6  -2  12        8.64       -2.21     78.32 o
   7  -2  12       12.69       10.20     81.89 o
   8  -2  12      158.33      148.99     95.85 o
   9  -2  12       11.79      -81.66     81.66 o
  10  -2  12      481.44      443.67    102.52 o
  -7  -1  12      289.88      223.36    140.48 o
  -6  -1  12      587.27      367.70    160.87 o
  -5  -1  12     1306.03     1368.82    281.84 o
  -4  -1  12      136.33      203.55     85.94 o
  -3  -1  12       52.93       -4.35     72.19 o
  -2  -1  12       57.94      186.28     77.30 o
  -1  -1  12        0.81      -60.32     60.32 o
   0  -1  12      539.15      737.99     95.50 o
   1  -1  12     1833.69     1911.03    193.79 o
   2  -1  12        5.67       32.83     86.99 o
   3  -1  12     1223.53     1215.12    102.85 o
   4  -1  12      555.07      519.49    111.09 o
   5  -1  12      205.95      181.98    110.79 o
   6  -1  12      306.83      302.09     72.98 o
   7  -1  12      378.40      286.69     73.55 o
   8  -1  12        4.54      -50.10     97.09 o
   9  -1  12      342.08      446.29     77.01 o
  10  -1  12        0.61      139.12    104.45 o
  -8   0  12       39.09      190.90    144.99 o
  -6   0  12      255.98      371.74    157.16 o
  -5   0  12     1521.26     1676.20    135.63 o
  -4   0  12      274.03      341.52    139.87 o
  -3   0  12      153.38       66.87     77.70 o
  -2   0  12       65.26       99.42    123.45 o
  -1   0  12     2414.73     2406.33    145.78 o
   0   0  12      741.87      776.35    100.22 o
   1   0  12     1771.10     1808.38    225.76 o
   2   0  12      670.90      752.72    121.81 o
   3   0  12       74.02       25.25     76.82 o
   4   0  12     1877.65     1885.67    113.15 o
   5   0  12      413.09      256.31    153.33 o
   6   0  12        6.84      -30.27     55.98 o
   7   0  12       97.07       29.08     60.68 o
   8   0  12      363.69      331.15     89.18 o
   9   0  12      546.90      398.10    125.03 o
  10   0  12     1173.13     1306.82    166.42 o
  -8   1  12      143.68      103.41    143.44 o
  -7   1  12      361.51      418.44    160.50 o
  -6   1  12     1542.53     1580.06    132.19 o
  -5   1  12       34.35      113.65     86.06 o
  -4   1  12      312.25      475.55     93.92 o
  -3   1  12       76.48      191.83     91.78 o
  -2   1  12      234.80      230.45     83.11 o
  -1   1  12     1048.33     1238.99    230.90 o
   0   1  12     4431.09     4457.92    185.59 o
   1   1  12      742.46      656.64    126.95 o
   2   1  12     2914.55     3004.64    126.80 o
   3   1  12      810.82      824.54     76.95 o
   4   1  12       31.68      113.75     65.87 o
   5   1  12      659.07      627.99     88.99 o
   6   1  12      176.23      113.94     58.25 o
   7   1  12      151.09      141.97     58.20 o
   8   1  12     1437.83     1519.19    173.70 o
   9   1  12        0.29       74.80    105.76 o
  10   1  12      521.14      711.86    138.60 o
  11   1  12      114.58      245.96    108.44 o
  -8   2  12      796.36      802.87    184.93 o
  -7   2  12      123.06       85.92    215.59 o
  -6   2  12      777.15      716.64    112.08 o
  -5   2  12     1092.81     1117.56    118.64 o
  -4   2  12        0.04      193.34    128.83 o
  -3   2  12      658.62      644.37     94.37 o
  -2   2  12     2274.72     2263.88    145.77 o
  -1   2  12      359.63      154.66     81.38 o
   0   2  12     1644.64     1632.45    120.63 o
   1   2  12      425.32      539.85     75.71 o
   2   2  12      679.33      704.32     76.55 o
   3   2  12     3319.07     2940.86    135.38 o
   4   2  12     1257.25     1190.82     89.74 o
   5   2  12      516.86      412.09     64.81 o
   6   2  12     2119.39     1834.39     93.87 o
   7   2  12       76.28     -105.90    105.90 o
   8   2  12     2062.52     1918.65    183.90 o
   9   2  12      903.04     1219.90    165.15 o
  10   2  12      212.99      168.86    111.87 o
  11   2  12      174.11      122.68    103.69 o
  -8   3  12       46.17      -28.80    155.05 o
  -7   3  12      654.94      791.98    118.83 o
  -6   3  12      241.72      236.22     95.44 o
  -5   3  12      927.16      906.07    113.81 o
  -4   3  12      579.87      566.74     96.79 o
  -3   3  12      270.69      214.46     79.79 o
  -2   3  12      704.45      654.88     98.67 o
  -1   3  12     1267.37     1357.49    113.34 o
   0   3  12        1.16       41.29     63.53 o
   1   3  12     2042.68     2290.06    113.94 o
   2   3  12     1767.68     1778.28     97.90 o
   3   3  12        4.63     -103.93    123.10 o
   4   3  12      719.97      788.24     73.30 o
   5   3  12      177.01      204.03     52.30 o
   6   3  12      604.65      500.20    127.70 o
   7   3  12     1504.62     1330.22    158.20 o
   9   3  12     1009.03      721.54    140.53 o
  10   3  12      351.32      298.44    121.50 o
  11   3  12       11.44      245.07    109.85 o
  -8   4  12       90.03       54.97     90.14 o
  -7   4  12      216.48      280.26     98.10 o
  -6   4  12     1038.13     1054.99    123.59 o
  -5   4  12       64.15      -39.25     76.88 o
  -4   4  12       71.97       37.39     77.71 o
  -3   4  12      118.04       56.86     73.71 o
  -2   4  12      287.42      184.16    192.45 o
  -1   4  12      302.30      340.80     74.00 o
   0   4  12     2137.13     2179.50    111.06 o
   1   4  12      752.69      734.52     91.57 o
   2   4  12      815.24      843.57     82.19 o
   3   4  12       51.11       83.12     50.80 o
   4   4  12       99.26       10.50    118.33 o
   5   4  12     1220.36     1052.97    159.23 o
   6   4  12      518.94      562.64    131.98 o
   7   4  12      331.38      370.85    119.81 o
   8   4  12      775.90      806.53    139.31 o
  10   4  12       50.84     -102.14    102.14 o
  11   4  12       94.26      120.84    109.43 o
  -8   5  12      553.62      621.83    117.84 o
  -7   5  12        2.10        6.44     87.35 o
  -6   5  12      842.12      827.03    160.08 o
  -5   5  12      219.54      180.21    134.26 o
  -4   5  12       61.49       76.92     75.94 o
  -3   5  12        0.91       23.34     66.48 o
  -2   5  12     1608.91     1894.49    129.99 o
  -1   5  12      406.88      433.62     75.62 o
   0   5  12     3715.88     3582.75    138.17 o
   1   5  12       51.32      161.95     62.37 o
   2   5  12        7.20       27.94     50.18 o
   3   5  12      364.66      435.11     84.62 o
   4   5  12     1279.97     1283.54     63.46 o
   5   5  12      696.39      691.05    141.38 o
   6   5  12     1091.68     1170.05    146.59 o
   7   5  12        1.01      -39.42     97.87 o
   8   5  12      930.84      753.68    132.07 o
   9   5  12      128.05       87.20    105.39 o
  11   5  12       89.59      -90.12     90.12 o
  -8   6  12      820.67      750.86    133.18 o
  -7   6  12     1096.60     1244.33    136.64 o
  -6   6  12        1.30      189.24     94.93 o
  -5   6  12      281.00      382.11     93.17 o
  -4   6  12      299.21      387.31     91.17 o
  -3   6  12        0.21      -63.51    116.43 o
  -2   6  12     1402.82     1463.92    117.89 o
  -1   6  12     1193.26     1331.18     95.05 o
   0   6  12      982.31      984.06     95.47 o
   1   6  12      587.65      665.19     77.83 o
   2   6  12      239.05      195.89     54.57 o
   3   6  12      354.26      390.05     65.78 o
   4   6  12     2381.95     2415.09    201.42 o
   5   6  12      190.99      231.96    117.55 o
   6   6  12      827.06     1103.57    147.06 o
   7   6  12      236.23      181.55    108.20 o
   8   6  12      149.55       67.23     99.70 o
   9   6  12      311.95      484.31    117.84 o
  10   6  12      353.89      275.89    110.55 o
  -8   7  12       77.53      119.11     95.87 o
  -7   7  12      223.79      351.39    167.55 o
  -6   7  12      212.83      167.12    103.67 o
  -5   7  12       91.37       65.96     99.75 o
  -4   7  12     1323.02     1221.97    120.35 o
  -3   7  12      351.33      391.61     86.12 o
  -2   7  12      257.06      230.51     93.92 o
  -1   7  12      671.71      848.22    187.98 o
   0   7  12     1564.13     1718.81    110.75 o
   1   7  12      459.85      437.66     67.43 o
   2   7  12     1187.93     1183.25     77.44 o
   3   7  12      400.87      348.06    136.40 o
   4   7  12      141.51      206.12    119.76 o
   5   7  12     1207.77      923.43    144.19 o
   6   7  12      216.30      204.99    106.51 o
   7   7  12     1018.15      778.25    129.11 o
   8   7  12      200.87      109.52    104.40 o
   9   7  12       21.69       80.11    101.53 o
  10   7  12      119.65      -39.09     97.45 o
  -7   8  12      276.66      241.33    102.65 o
  -6   8  12       82.38      152.46     94.88 o
  -5   8  12      237.21      190.52     89.52 o
  -4   8  12      256.54      277.13    120.40 o
  -3   8  12      626.89      594.18     94.54 o
  -2   8  12      677.33      707.02    104.31 o
  -1   8  12       15.45      -64.49     64.49 o
   0   8  12      776.25      860.19     83.79 o
   1   8  12       89.30       97.68     51.18 o
   2   8  12       18.37       -1.46     33.48 o
   3   8  12      788.26      717.03    140.53 o
   4   8  12      687.23      732.02    138.09 o
   5   8  12      213.67       87.06    116.57 o
   6   8  12      967.97      750.67    137.90 o
   7   8  12       27.93      119.76    102.99 o
   8   8  12      400.21      395.56    110.32 o
   9   8  12       79.74      127.47    100.50 o
  10   8  12      237.65      175.06    102.75 o
  -7   9  12      113.24       70.28     96.63 o
  -6   9  12        6.92       26.95     87.42 o
  -5   9  12        6.78      -44.94     77.93 o
  -4   9  12     1063.44     1143.80    119.50 o
  -3   9  12      269.68      262.13     99.51 o
  -2   9  12      556.80      630.15    104.12 o
  -1   9  12      753.76      561.35     81.71 o
   0   9  12        6.89      -48.36     48.36 o
   1   9  12        8.63       13.06     43.13 o
   2   9  12       16.60      -20.53    123.38 o
   3   9  12      868.60      755.13    147.06 o
   4   9  12     1073.66     1105.59    153.03 o
   5   9  12      362.52      229.00    118.40 o
   6   9  12      342.11      280.78    111.82 o
   7   9  12      405.47      227.31    107.97 o
   8   9  12       35.31      -97.16     97.16 o
   9   9  12        2.58       15.32     93.69 o
  -6  10  12      102.45      141.76     91.75 o
  -5  10  12      261.94      128.18     90.72 o
  -4  10  12      114.95       -9.11     91.20 o
  -3  10  12      636.78      558.60    112.95 o
  -2  10  12       61.67      100.36     78.75 o
  -1  10  12      213.50      151.01     67.35 o
   0  10  12        0.60       23.39     97.45 o
   1  10  12       10.71       18.87     38.10 o
   2  10  12        0.92       40.12    127.99 o
   3  10  12     1157.34     1086.47    165.24 o
   4  10  12      255.45      -43.13    114.74 o
   5  10  12      920.78     1033.37    151.05 o
   6  10  12       18.25        5.54    101.63 o
   7  10  12       17.89      -98.43     98.43 o
   8  10  12       16.64       14.61     97.30 o
   9  10  12       49.47      -89.88     89.88 o
  -5  11  12      537.85      753.82    136.35 o
  -4  11  12      241.63       35.29     92.09 o
  -3  11  12      799.06      761.29    117.46 o
  -2  11  12      484.70      661.63    106.70 o
  -1  11  12       39.70       70.21     65.50 o
   0  11  12       37.55       77.04    110.86 o
   1  11  12      284.22      280.21    158.20 o
   2  11  12      302.60      157.44    131.32 o
   3  11  12      933.14      896.46    160.26 o
   4  11  12      263.86      273.43    115.39 o
   5  11  12      269.39       -5.35     99.45 o
   6  11  12      348.62      180.41    181.76 o
   7  11  12        5.49     -246.46    246.46 o
   8  11  12      114.79     -113.45    137.15 o
  -4  12  12      565.07      592.10    123.24 o
  -3  12  12       37.53      -22.04     85.70 o
  -2  12  12      246.99      406.74     93.45 o
  -1  12  12     1056.56      801.82    110.98 o
   0  12  12      115.29       87.79     48.98 o
   1  12  12      985.71      909.19    176.10 o
   2  12  12      151.54      -46.14    133.48 o
   3  12  12       25.16     -105.29    105.29 o
   4  12  12     1194.50     1083.53    141.31 o
   5  12  12      163.05      -90.10    146.99 o
   6  12  12        5.28      -89.42     89.42 o
   7  12  12      129.98      -51.60     98.52 o
  -3  13  12      305.77      364.88    107.41 o
  -2  13  12       42.05      100.59     78.65 o
  -1  13  12       34.16      -23.54     60.14 o
   0  13  12      835.72      440.85    173.61 o
   1  13  12       20.31     -164.90    236.61 o
   2  13  12      654.68      268.09    126.08 o
   3  13  12      356.45       10.79    113.51 o
   4  13  12       10.51      -45.86    110.10 o
   5  13  12      166.76       49.41    113.91 o
   0  14  12      371.49      425.54    178.07 o
   1  14  12      759.93      449.33    207.11 o
   2  14  12      141.51     -109.76    122.90 o
   3  14  12      679.19      514.38    142.45 o
  -2  -5  13      826.15      734.18    174.50 o
  -1  -5  13      115.17       70.74     78.43 o
   0  -5  13      159.13      269.17     87.22 o
   1  -5  13      411.32      437.07     94.58 o
   2  -5  13       44.56       62.86     93.08 o
   3  -5  13      149.91      290.38     90.03 o
   4  -5  13      104.74       79.06     79.52 o
   5  -5  13      289.84      276.94     91.56 o
  -3  -4  13       81.90      -93.55    132.21 o
  -2  -4  13      858.99      947.89    137.55 o
  -1  -4  13      128.65       84.79     82.17 o
   0  -4  13        2.75      -35.54     67.88 o
   1  -4  13     1033.44      949.02    113.12 o
   2  -4  13      609.82      594.88    100.28 o
   3  -4  13       34.93      -69.65     69.65 o
   4  -4  13     1360.03     1161.62    119.54 o
   5  -4  13       44.20       -0.89     97.40 o
   6  -4  13      342.96      217.35    112.48 o
   7  -4  13      193.01      196.77    106.00 o
  -3  -3  13      699.12      740.25    108.13 o
  -2  -3  13       28.28      107.86    173.79 o
  -1  -3  13      538.19      603.16     98.36 o
   0  -3  13      847.27      765.09    126.15 o
   1  -3  13       35.93        0.19     83.73 o
   2  -3  13     1546.50     1538.97    157.02 o
   3  -3  13      300.64      234.21     84.74 o
   4  -3  13     1115.88      974.20    108.24 o
   5  -3  13      794.03      728.12    125.87 o
   6  -3  13      273.36      211.81    100.17 o
   7  -3  13        0.53       -5.69     92.93 o
   8  -3  13      700.25      436.63    120.23 o
  -5  -2  13      619.79      649.04    168.02 o
  -4  -2  13       30.89       10.14     74.53 o
  -3  -2  13      230.33      242.85     89.18 o
  -2  -2  13      386.84      501.74    113.82 o
  -1  -2  13       31.61      135.63     79.06 o
   0  -2  13      818.08      709.14    107.59 o
   1  -2  13      659.57      609.17     97.79 o
   2  -2  13      155.06      148.14     74.22 o
   3  -2  13      887.62     1000.44    218.36 o
   4  -2  13        3.80       66.48     84.85 o
   5  -2  13      276.57      132.03     89.69 o
   6  -2  13      125.48      351.40    102.14 o
   7  -2  13      222.40      217.91     95.47 o
   8  -2  13        3.66      -82.08     82.08 o
  -6  -1  13      163.47       68.64    135.93 o
  -5  -1  13      638.07      829.58    115.69 o
  -4  -1  13     1055.54      987.20    291.80 o
  -3  -1  13       91.20      163.72    109.29 o
  -2  -1  13      346.83      406.23     92.30 o
  -1  -1  13       30.65       60.55    199.05 o
   0  -1  13       10.39       56.98     71.56 o
   1  -1  13     1598.18     1488.03    121.71 o
   2  -1  13      212.02      315.54     79.18 o
   3  -1  13      346.30      494.04    123.59 o
   4  -1  13      951.94      912.29    118.40 o
   5  -1  13       10.93      -37.49     72.12 o
   6  -1  13        8.40       -1.41     74.66 o
   7  -1  13       72.17       40.55     87.63 o
   8  -1  13       21.04      -43.27     85.65 o
   9  -1  13      509.30      383.49     96.13 o
  -6   0  13     2009.21     1854.52    226.84 o
  -5   0  13       78.85      -29.32    117.63 o
  -4   0  13     1181.43     1381.91    130.31 o
  -3   0  13       50.17      135.96     80.35 o
  -2   0  13       65.97       95.56     97.59 o
  -1   0  13        3.83       47.37     72.34 o
   0   0  13     1357.67     1434.51    120.93 o
   1   0  13       16.96      117.72    221.37 o
   2   0  13     2090.17     2043.42    131.77 o
   3   0  13      617.99      553.20     86.17 o
   4   0  13      135.23       72.68     73.48 o
   5   0  13      319.39      234.97     92.32 o
   6   0  13      116.74       77.18     78.70 o
   7   0  13       15.72      -11.74     64.70 o
   8   0  13      347.82      337.88    127.54 o
   9   0  13      158.29      457.82    132.12 o
  10   0  13      246.15      345.24    123.43 o
  -7   1  13      205.22      277.44    167.12 o
  -6   1  13      973.43      734.24    115.87 o
  -5   1  13      869.97      914.24    116.99 o
  -4   1  13       30.99       35.41     82.83 o
  -3   1  13      164.96       17.55     80.13 o
  -2   1  13      371.40      431.59     91.88 o
  -1   1  13        0.33      101.78     90.54 o
   0   1  13     1196.60     1225.32    113.43 o
   1   1  13     1084.41     1276.39    110.99 o
   2   1  13       43.31      103.62     66.61 o
   3   1  13     1071.78     1114.36     95.05 o
   4   1  13      103.53       99.37     67.09 o
   5   1  13      271.89      110.18    262.01 o
   6   1  13      104.44       89.32     61.34 o
   7   1  13       78.22      102.35     61.11 o
   8   1  13      385.53      168.06    128.17 o
   9   1  13      741.71      541.78    140.06 o
  10   1  13      101.74       26.22    104.26 o
  -7   2  13      526.09      682.54    197.85 o
  -6   2  13        0.29      -79.33     79.33 o
  -5   2  13      898.64      835.53    117.63 o
  -4   2  13      705.23      624.03    105.51 o
  -3   2  13       32.49      178.97    148.68 o
  -2   2  13      734.76      612.16     98.75 o
  -1   2  13      142.56      285.32     81.36 o
   0   2  13      214.30      249.66    157.19 o
   1   2  13     4319.41     4271.29    180.15 o
   2   2  13      801.64      765.86     79.85 o
   3   2  13      198.84      194.19     69.84 o
   4   2  13     1613.96     1613.00    103.03 o
   5   2  13       65.36       38.61     53.08 o
   6   2  13      252.47      254.37     69.16 o
   7   2  13      746.69      586.91     55.22 o
   8   2  13      122.19      -93.69    122.35 o
   9   2  13      769.72      558.83    140.72 o
  10   2  13      542.19      788.12    148.38 o
  -7   3  13      279.36      464.53    108.41 o
  -6   3  13     1593.26     1760.05    148.03 o
  -5   3  13      100.39      167.53     90.55 o
  -4   3  13      240.03      369.40     94.57 o
  -3   3  13      758.36      767.60    102.35 o
  -2   3  13        2.46      -57.78    112.55 o
  -1   3  13      728.74      842.11    166.04 o
   0   3  13     1385.95     1641.93    120.43 o
   1   3  13       26.46        2.87     58.40 o
   2   3  13      921.09      940.24     90.98 o
   3   3  13       53.24       41.69     68.06 o
   4   3  13     1164.52     1111.79     84.75 o
   5   3  13     1827.27     1822.18     96.06 o
   6   3  13      498.95      474.17    232.45 o
   7   3  13      358.66      536.75    142.27 o
   9   3  13        1.90     -109.57    109.57 o
  10   3  13      176.28       26.59    119.39 o
  -7   4  13       22.45      -25.78     88.13 o
  -6   4  13      408.91      350.56    104.00 o
  -5   4  13      416.60      574.81    106.15 o
  -4   4  13      549.29      555.71    103.89 o
  -3   4  13        4.71       62.60     76.42 o
  -2   4  13      468.75      449.43     91.18 o
  -1   4  13       76.33      171.57     77.44 o
   0   4  13     1311.64     1467.51     99.36 o
   1   4  13      672.25      592.04    121.97 o
   2   4  13        2.17       -0.73     53.69 o
   3   4  13       24.77       93.72     54.66 o
   4   4  13      985.77     1034.81    102.14 o
   5   4  13       12.34      -14.08     37.15 o
   6   4  13      245.65      272.93    121.83 o
   7   4  13       15.83      130.76    113.04 o
   8   4  13      476.62      360.37    127.89 o
  10   4  13       94.58      -49.99    112.10 o
  -7   5  13      307.00      248.59    102.83 o
  -6   5  13       43.47      -26.08     87.63 o
  -5   5  13        4.95      -17.74     82.46 o
  -4   5  13      129.00       -2.08     77.00 o
  -3   5  13      136.07      214.26     81.55 o
  -2   5  13        1.18       -7.28     64.62 o
  -1   5  13     1878.74     1742.93    164.37 o
   0   5  13      232.72      228.82     73.62 o
   1   5  13      289.88      415.21    123.50 o
   2   5  13       47.91      -21.79     71.44 o
   3   5  13       53.11      -13.83     51.85 o
   4   5  13     1676.09     1483.72    147.95 o
   5   5  13      437.33      341.44    126.01 o
   6   5  13       36.87     -103.41    103.41 o
   7   5  13        1.75      -17.76    109.90 o
   8   5  13       16.45     -102.61    106.89 o
   9   5  13       58.03       -8.18    111.49 o
  -7   6  13      446.03      422.62    113.61 o
  -6   6  13      265.53      173.71    152.04 o
  -5   6  13      232.33      119.94     91.28 o
  -4   6  13       46.12       -3.35    113.56 o
  -3   6  13     2253.30     2363.69    148.56 o
  -2   6  13      132.00       36.36    101.89 o
  -1   6  13     1003.82     1210.36    107.74 o
   0   6  13      230.86      292.16     73.02 o
   1   6  13       48.05       78.74     55.74 o
   2   6  13      692.33      711.15    116.36 o
   3   6  13      507.47      678.41    140.81 o
   4   6  13        6.88     -117.51    117.51 o
   5   6  13      690.53      686.53    145.37 o
   6   6  13        8.25      -87.44    104.73 o
   7   6  13      690.26      586.55    138.04 o
   8   6  13      241.60       16.26    105.67 o
   9   6  13       67.34      -80.11    100.59 o
  10   6  13       30.90       43.51    103.79 o
  -7   7  13        6.09      -16.29     89.55 o
  -6   7  13      111.27       39.04     91.28 o
  -5   7  13      788.50      719.36    114.18 o
  -4   7  13      467.82      640.84    211.88 o
  -3   7  13     2331.59     1992.30    140.13 o
  -2   7  13      743.59      823.69    102.12 o
  -1   7  13       50.29       81.71     76.40 o
   0   7  13     1013.42     1134.68     96.52 o
   1   7  13      704.84      812.53    110.46 o
   2   7  13        0.17      -51.87    114.99 o
   3   7  13      816.36      856.29    102.64 o
   4   7  13     1472.77     1374.53    173.70 o
   5   7  13      792.22      640.91    139.07 o
   6   7  13      772.67      604.41    141.28 o
   7   7  13       34.14      -57.84    112.06 o
   8   7  13      264.32      135.88    110.51 o
   9   7  13      112.49       -6.91    104.12 o
  10   7  13       18.87      -17.57    107.27 o
  -6   8  13       31.90      155.67     95.02 o
  -5   8  13       47.07      -69.38     82.84 o
  -4   8  13     2093.86     1985.29    142.96 o
  -3   8  13       48.10       83.41    102.71 o
  -2   8  13     1450.96     1612.03    149.55 o
  -1   8  13     1080.32     1250.40    106.10 o
   0   8  13       59.07       87.14     81.42 o
   1   8  13      201.75      151.20     56.80 o
   2   8  13      563.27      578.18     57.82 o
   3   8  13        0.62     -108.82    108.82 o
   4   8  13     2534.06     2332.82    203.86 o
   5   8  13      266.28      310.43    127.33 o
   6   8  13      956.96      790.23    139.97 o
   7   8  13      309.73      222.38    118.68 o
   8   8  13        7.49       12.12    109.43 o
   9   8  13        3.42      -29.41    102.52 o
  -6   9  13      283.67      402.93    115.28 o
  -5   9  13      628.29      494.12    113.70 o
  -4   9  13      377.11      370.41     95.66 o
  -3   9  13     2009.12     2134.73    173.47 o
  -2   9  13       58.86        7.75     71.89 o
  -1   9  13      632.26      650.48    148.73 o
   0   9  13      547.78      624.73     81.19 o
   1   9  13       90.83      104.83    104.16 o
   2   9  13       72.28     -121.88    121.88 o
   3   9  13      668.95      808.93    157.16 o
   4   9  13      364.81      300.32    136.25 o
   5   9  13     1401.43     1297.75    167.36 o
   6   9  13       74.29     -108.96    108.96 o
   7   9  13       20.94      105.62    118.12 o
   8   9  13       21.55     -101.82    101.82 o
   9   9  13      389.07      369.63    121.22 o
  -5  10  13      357.60      224.42    164.91 o
  -4  10  13      201.04      122.72     96.74 o
  -3  10  13      423.07      602.06    113.51 o
  -2  10  13     1122.68      978.82    125.73 o
  -1  10  13       12.19       61.56    132.24 o
   0  10  13      195.03       93.56     61.12 o
   1  10  13       21.82       25.19     43.23 o
   2  10  13        8.36     -103.08    137.34 o
   3  10  13      707.42      613.15    152.70 o
   4  10  13      605.77      450.49    143.02 o
   5  10  13       27.01        0.66    123.57 o
   6  10  13       52.14       13.77    119.67 o
   7  10  13       45.68       26.97    114.55 o
   8  10  13        0.16      -89.22    110.37 o
  -4  11  13      699.40      618.83    127.33 o
  -3  11  13        0.15      -80.86     80.86 o
  -2  11  13      707.80      779.70    111.87 o
  -1  11  13      397.46      347.92     87.25 o
   0  11  13        1.53      -79.29    121.15 o
   1  11  13      362.19      213.64    164.16 o
   2  11  13       14.40       43.79    136.35 o
   3  11  13      126.86       82.79    133.86 o
   4  11  13     1067.72      869.54    163.98 o
   5  11  13      193.00      266.87    135.22 o
   6  11  13       44.09     -115.30    115.30 o
   7  11  13       84.19       -9.63    114.64 o
  -3  12  13      433.18      528.95    112.53 o
  -2  12  13       15.02      115.06     83.91 o
  -1  12  13      156.67      158.24     76.26 o
   0  12  13      656.41      776.12     72.36 o
   1  12  13       57.28       77.29    149.97 o
   2  12  13      826.22      710.17    180.80 o
   3  12  13      337.09       -4.04    138.89 o
   4  12  13      143.38       -4.79    138.04 o
   5  12  13      130.96      -90.44    128.46 o
   6  12  13       49.54     -112.43    112.43 o
  -1  13  13       40.88       61.88     66.20 o
   0  13  13      219.57     -149.74    149.74 o
   1  13  13      321.03      523.92    173.51 o
   2  13  13       87.55     -139.59    139.59 o
   3  13  13      415.03      144.24    148.61 o
   4  13  13       49.17       63.85    134.47 o
  -1  -4  14      112.28       87.79     84.68 o
   0  -4  14      211.04      102.72     93.69 o
   1  -4  14      119.32       37.24     79.13 o
   2  -4  14      225.09      178.63    167.52 o
   3  -4  14      186.91      162.33     89.90 o
   4  -4  14       95.86      105.83     82.27 o
  -3  -3  14      310.33      214.53    114.55 o
  -2  -3  14       88.78       63.19    100.08 o
  -1  -3  14        3.13       -9.30     91.06 o
   0  -3  14      333.06      397.77    117.41 o
   1  -3  14     1172.48     1385.24    163.88 o
   2  -3  14       18.30     -106.37    106.37 o
   3  -3  14     1055.84      913.53    138.02 o
   4  -3  14      564.99      619.38    257.83 o
   5  -3  14      124.63      114.69    103.13 o
   6  -3  14      587.73      628.18    129.30 o
  -4  -2  14     1217.09     1138.12    129.16 o
  -3  -2  14       91.47      121.80     84.03 o
  -2  -2  14       22.61      109.93     80.70 o
  -1  -2  14      104.99      189.27    114.95 o
   0  -2  14      155.77      274.89     86.00 o
   1  -2  14      959.04     1095.98    206.94 o
   2  -2  14     1132.68     1287.04    120.18 o
   3  -2  14      184.50      131.65     93.64 o
   4  -2  14     1241.55     1070.96    137.62 o
   5  -2  14      106.39       25.56     93.26 o
   6  -2  14       22.92      -63.52     87.48 o
   7  -2  14      373.47      439.49    110.93 o
  -5  -1  14        5.00      312.45    157.63 o
  -4  -1  14      533.61      580.29    109.23 o
  -3  -1  14       38.98       36.75     81.94 o
  -2  -1  14       62.96      140.42     85.38 o
  -1  -1  14       12.07       -5.97     76.35 o
   0  -1  14     1654.08     1673.56    141.70 o
   1  -1  14       30.58      -51.56    110.27 o
   2  -1  14     2149.72     2217.92    143.67 o
   3  -1  14      110.26       59.09     73.16 o
   4  -1  14      626.20      607.60    112.34 o
   5  -1  14        6.51      -49.94     76.96 o
   6  -1  14      155.67       26.78     89.08 o
   7  -1  14       76.39       23.35     83.30 o
   8  -1  14      378.69      200.48     98.95 o
  -5   0  14      911.39     1050.26    127.40 o
  -4   0  14       54.22      123.32     84.81 o
  -3   0  14        1.62       71.97     86.01 o
  -2   0  14        4.48      -15.13     76.97 o
  -1   0  14       70.99      202.34     89.32 o
   0   0  14     2214.06     2227.10    148.95 o
   1   0  14      826.96     1049.12    152.79 o
   2   0  14      372.80      311.66    126.83 o
   3   0  14      419.34      332.60     94.96 o
   4   0  14       81.10       60.75     76.21 o
   5   0  14       10.69       24.85     77.29 o
   6   0  14      250.66      292.76     92.14 o
   7   0  14       47.24      -75.36     75.36 o
   8   0  14      513.14      457.35     95.05 o
  -6   1  14        0.82       -1.95     87.56 o
  -5   1  14      388.47      324.67    170.48 o
  -4   1  14      513.45      566.23    198.96 o
  -3   1  14      230.33      269.95     94.57 o
  -2   1  14      445.83      335.31    100.88 o
  -1   1  14      411.84      490.34     96.20 o
   0   1  14      149.94      208.91     83.61 o
   1   1  14      533.02      767.16     99.93 o
   2   1  14      214.41      334.86    106.84 o
   3   1  14       11.33       60.47     74.47 o
   4   1  14      180.31      147.62     76.26 o
   5   1  14      112.49      -38.40     93.92 o
   6   1  14        0.21      -58.88     58.88 o
   7   1  14      380.75      334.00     73.91 o
   8   1  14       11.68      -83.96     83.96 o
   9   1  14      231.57      130.19    126.01 o
  -6   2  14      313.70      384.62    107.14 o
  -5   2  14        1.92      -74.96     74.96 o
  -4   2  14      173.17      306.41     97.39 o
  -3   2  14      426.58      432.73     99.19 o
  -2   2  14      112.91      -18.66     76.47 o
  -1   2  14      303.18      392.31    105.27 o
   0   2  14     1762.23     1742.00    306.74 o
   1   2  14       56.28       53.93    104.82 o
   2   2  14      500.89      547.27    103.84 o
   3   2  14      172.11      134.80     73.39 o
   4   2  14       11.24       38.18     55.98 o
   5   2  14      160.78      146.64     72.03 o
   6   2  14      137.59       60.05     67.19 o
   7   2  14       61.94      -52.46     52.46 o
   8   2  14      873.37      794.97    164.63 o
   9   2  14       17.67      -48.53    118.92 o
  -6   3  14      535.29      355.98    103.68 o
  -5   3  14      418.31      327.33     99.44 o
  -4   3  14      256.57      308.56     94.91 o
  -3   3  14      102.75      170.54     89.71 o
  -2   3  14      699.11      957.77    133.95 o
  -1   3  14        1.08       19.36     83.54 o
   0   3  14     2093.21     2378.60    144.45 o
   1   3  14      163.40      229.10     83.54 o
   2   3  14      313.77      344.78    131.81 o
   3   3  14      878.29      806.08     84.06 o
   4   3  14      559.75      548.59     72.64 o
   5   3  14       35.19        7.95     52.05 o
   6   3  14      652.52      643.15     65.14 o
   8   3  14      724.61      512.04    162.99 o
   9   3  14      281.06       51.96    124.51 o
  -6   4  14        8.82       23.30     88.21 o
  -5   4  14       64.69      111.66     90.03 o
  -4   4  14      805.59      715.93    114.05 o
  -3   4  14      363.52      393.16     97.45 o
  -2   4  14      316.42      383.77     90.10 o
  -1   4  14      658.76      590.32     94.71 o
   0   4  14      249.03      379.85     83.24 o
   1   4  14     1399.66     1300.53    123.43 o
   2   4  14       22.74       -0.80     57.32 o
   3   4  14       11.90       31.06     50.16 o
   4   4  14      128.98      129.09     53.88 o
   5   4  14      945.38      900.21     69.85 o
   6   4  14       64.73       61.27    133.20 o
   7   4  14      926.09      965.01    158.01 o
   8   4  14       52.29     -111.49    111.49 o
  -6   5  14      201.28      225.88    244.25 o
  -5   5  14      154.67      -73.04     84.42 o
  -4   5  14        4.82      203.88    265.02 o
  -3   5  14      393.76      378.91     94.10 o
  -2   5  14       31.30      -16.93     72.60 o
  -1   5  14      419.33      413.54     87.19 o
   0   5  14      577.36      603.94    100.69 o
   1   5  14        1.96      -32.28     58.90 o
   2   5  14       54.53       83.54     59.45 o
   3   5  14      393.81      372.81    114.92 o
   4   5  14      565.31      481.67     57.71 o
   5   5  14      445.08      407.96    141.19 o
   6   5  14       36.30      100.31    128.78 o
   7   5  14       35.21       21.80    120.89 o
   8   5  14       69.76      114.31    123.90 o
   9   5  14        6.60       37.07    116.76 o
  -6   6  14       76.32       82.01     95.59 o
  -5   6  14      205.54      232.48    104.92 o
  -4   6  14      575.22      652.36    120.21 o
  -3   6  14      401.60      634.02    160.66 o
  -2   6  14      446.97      668.89    104.36 o
  -1   6  14       20.64      128.78     79.64 o
   0   6  14       31.83      158.34     77.34 o
   1   6  14      214.50      295.84    165.27 o
   2   6  14      163.57      211.21     60.80 o
   3   6  14      462.00      552.39    112.29 o
   4   6  14      583.47      412.71    151.10 o
   5   6  14       35.95        9.30    122.58 o
   6   6  14      138.48      128.50    130.62 o
   7   6  14      166.62       12.40    124.13 o
   8   6  14        8.63      -27.39    117.88 o
   9   6  14       61.81       36.22    117.79 o
  -6   7  14        4.65       58.83    140.72 o
  -5   7  14       62.70      132.96    205.84 o
  -4   7  14     1198.35     1355.22    155.99 o
  -3   7  14       12.80       14.87    151.69 o
  -2   7  14     1235.51     1201.30    137.10 o
  -1   7  14      805.67      930.81    116.52 o
   0   7  14      212.18      164.09     70.04 o
   1   7  14      241.72      225.75     66.07 o
   2   7  14      583.48      786.58    172.36 o
   3   7  14        2.57      -34.15     37.21 o
   4   7  14      277.42      272.93    139.64 o
   5   7  14      453.33      506.73    144.85 o
   6   7  14       26.48       53.70    124.32 o
   7   7  14      748.74      728.63    146.17 o
   8   7  14      196.92      105.48    118.31 o
   9   7  14       19.23      -94.63    113.51 o
  -5   8  14      365.22      242.19    101.75 o
  -4   8  14      256.70      189.01    159.63 o
  -3   8  14     1660.49     1703.51    164.49 o
  -2   8  14       28.07      -77.15     77.15 o
  -1   8  14     1182.00     1207.45    131.09 o
   0   8  14      229.75      213.16     79.33 o
   1   8  14       37.62      -50.90     50.90 o
   2   8  14      410.95      339.92     55.95 o
   3   8  14      884.73      765.23    162.61 o
   4   8  14       11.24       40.83    132.87 o
   5   8  14     1580.86     1751.34    189.11 o
   6   8  14      831.05      760.54    156.93 o
   7   8  14      107.69      -34.25    125.03 o
   8   8  14      434.22      361.17    132.21 o
   9   8  14       88.07        9.87    115.53 o
  -5   9  14      924.12     1099.63    134.07 o
  -4   9  14      143.88      187.80    108.44 o
  -3   9  14      853.27      772.23    128.69 o
  -2   9  14      959.68      979.62    125.45 o
  -1   9  14       43.09       56.24     78.56 o
   0   9  14      223.47      246.23     95.57 o
   1   9  14      147.81      184.91    163.65 o
   2   9  14        1.07      -36.97     50.13 o
   3   9  14     1124.39     1327.12    195.03 o
   4   9  14      635.21      551.03    157.44 o
   5   9  14      119.10       99.70    131.79 o
   6   9  14     1567.06     1557.72    185.21 o
   7   9  14      218.93      165.57    124.46 o
   8   9  14       59.36      -21.61    112.34 o
  -4  10  14      605.26      687.94    131.70 o
  -3  10  14        1.61      -49.29     85.84 o
  -2  10  14      407.50      570.06    108.86 o
  -1  10  14      459.37      338.15     94.72 o
   0  10  14        1.92       51.32     83.02 o
   1  10  14      346.41      324.86    131.58 o
   2  10  14      316.06      361.40    161.34 o
   3  10  14        0.23     -131.18    140.48 o
   4  10  14     1256.64     1257.21    191.23 o
   5  10  14      303.19       -8.13    138.89 o
   6  10  14       18.01      -53.56    124.65 o
   7  10  14      199.87      102.85    125.82 o
  -3  11  14      438.95      366.20    108.77 o
  -2  11  14       23.75      -14.42     82.13 o
  -1  11  14        0.59      -18.93     74.14 o
   0  11  14      120.98      173.17     93.92 o
   1  11  14       26.84      -57.18    143.65 o
   2  11  14      760.86      643.73    175.72 o
   3  11  14      443.15      469.47    167.69 o
   4  11  14      517.63      420.46    154.25 o
   5  11  14       29.63      -75.74    132.07 o
   6  11  14      298.86       88.52    131.74 o
  -2  12  14        0.50      -74.71     76.30 o
  -1  12  14       75.24       84.85     71.89 o
   0  12  14       75.84        5.59     49.59 o
   1  12  14      853.86      746.16    192.17 o
   2  12  14       21.10      -54.55    157.96 o
   3  12  14      474.88      416.23    169.80 o
   4  12  14        0.70        6.30    143.68 o
   5  12  14        0.18       79.40    145.04 o
   1  -3  15     1012.21     1059.54    153.36 o
   2  -3  15      430.45      338.67    156.06 o
   3  -3  15       75.71     -146.22    146.22 o
  -1  -2  15       61.54      124.23     84.29 o
   0  -2  15      674.71      695.13    110.28 o
   1  -2  15       16.51      139.59    258.58 o
   2  -2  15      534.10      648.58    222.61 o
   3  -2  15      740.53      900.78    141.33 o
   4  -2  15       82.16      -49.15     88.75 o
   5  -2  15      210.80       43.04     95.90 o
  -3  -1  15       90.88      101.77     87.15 o
  -2  -1  15      129.50      142.26     88.37 o
  -1  -1  15      215.62      268.36     90.99 o
   0  -1  15       68.20      134.08     81.97 o
   1  -1  15     1074.57     1126.05    122.69 o
   2  -1  15        0.03      113.45    105.69 o
   3  -1  15      649.42      607.93    123.76 o
   4  -1  15      232.09      159.28     96.04 o
   5  -1  15       10.38       97.49     84.57 o
   6  -1  15      234.47      143.21     95.47 o
  -4   0  15      205.01      268.33    172.76 o
  -3   0  15        3.05      128.45    127.54 o
  -2   0  15      215.40      268.86     95.04 o
  -1   0  15      547.99      582.86    242.56 o
   0   0  15       88.54       51.52    111.56 o
   1   0  15     1330.75     1714.27    138.87 o
   2   0  15      815.24     1123.87    192.02 o
   3   0  15        3.77      -27.39     83.87 o
   4   0  15      409.85      405.90    102.19 o
   5   0  15      167.49       81.56     87.72 o
   6   0  15       47.46        8.08     81.75 o
   7   0  15      413.94      225.57     95.85 o
  -4   1  15       52.79      198.92     94.68 o
  -3   1  15     1124.60     1264.20    132.90 o
  -2   1  15      348.08      405.54    102.37 o
  -1   1  15       24.24      158.42     86.08 o
   0   1  15     1122.07     1356.61    126.06 o
   1   1  15      131.72      180.46     83.45 o
   2   1  15      529.56      560.43    113.14 o
   3   1  15      555.39      412.57     98.24 o
   4   1  15        0.01       29.79     75.41 o
   5   1  15      167.59        1.74     75.41 o
   6   1  15      232.95      389.83     92.98 o
   7   1  15      185.44       39.80     80.67 o
   8   1  15      868.12      879.59     91.01 o
  -5   2  15      116.34      206.40    180.70 o
  -4   2  15      333.69      281.00    102.62 o
  -3   2  15      100.73      220.59     93.90 o
  -2   2  15     1202.39     1367.60    134.05 o
  -1   2  15      173.27      174.46     85.42 o
   0   2  15     1359.87     1246.27    124.48 o
   1   2  15      636.14      812.31    125.54 o
   2   2  15       24.78      -69.35     69.35 o
   3   2  15        2.19       40.27     73.01 o
   4   2  15      592.65      732.20    100.92 o
   5   2  15       34.77       -5.07     70.38 o
   6   2  15      569.09      292.75    158.74 o
   7   2  15      229.73      -10.83     94.39 o
   8   2  15      226.32      -88.99    141.19 o
  -5   3  15       31.78       32.60    137.29 o
  -4   3  15      446.75      550.27    110.73 o
  -3   3  15      526.25      562.23    118.31 o
  -2   3  15      394.31      472.46    102.85 o
  -1   3  15      636.30      715.25    126.86 o
   0   3  15       37.80       41.48     73.18 o
   1   3  15     1250.76     1497.44    143.73 o
   2   3  15      417.62      346.37     89.74 o
   3   3  15        2.69       84.99     70.71 o
   4   3  15      761.66      671.13     83.91 o
   5   3  15      800.76      814.16     82.97 o
   6   3  15       52.40       70.57    106.65 o
   8   3  15      119.73     -136.16    136.16 o
  -5   4  15       73.07      183.26    135.81 o
  -4   4  15        4.31       75.03    196.82 o
  -3   4  15     1218.52     1245.86    132.59 o
  -2   4  15      102.59      171.54     87.56 o
  -1   4  15      936.46     1025.04    164.07 o
   0   4  15     1572.22     1404.13    143.35 o
   1   4  15       30.36      110.37     81.19 o
   2   4  15     1241.28     1175.12    120.75 o
   3   4  15      185.87      222.18     65.91 o
   4   4  15        0.46       13.59     56.46 o
   5   4  15      924.84      852.68     76.11 o
   6   4  15     1146.97     1046.90    183.43 o
   7   4  15      584.29      379.92    151.48 o
  -5   5  15       51.51      -19.71     89.00 o
  -4   5  15      985.35      997.86    124.74 o
  -3   5  15      299.89      318.68     98.60 o
  -2   5  15     1596.80     1447.44    267.36 o
  -1   5  15       10.48      112.95     89.04 o
   0   5  15      885.62     1025.06    125.35 o
   1   5  15      255.46      169.10     81.75 o
   2   5  15       64.46       65.13     76.68 o
   3   5  15       48.69       53.04     57.72 o
   4   5  15     1988.08     1716.09    219.11 o
   5   5  15       44.31      -23.45    133.53 o
   6   5  15     1695.73     1302.36    191.23 o
   7   5  15       42.86      151.15    137.57 o
   8   5  15      182.86       58.54    127.47 o
  -5   6  15       20.14      154.41     97.31 o
  -4   6  15      914.24      904.23    120.16 o
  -3   6  15      315.60      346.03     97.13 o
  -2   6  15      868.87      849.81    132.92 o
  -1   6  15      575.16      626.49    113.09 o
   0   6  15      109.18      174.73     85.32 o
   1   6  15        7.16       53.80     69.96 o
   2   6  15      640.38      705.21    148.28 o
   3   6  15      170.31      249.24     58.61 o
   4   6  15      588.35      613.30     55.17 o
   5   6  15       87.35      -78.09    130.29 o
   6   6  15      233.46      212.32    143.40 o
   7   6  15      563.37      630.72    154.95 o
   8   6  15        0.32      -23.40    125.92 o
  -5   7  15      211.18      214.14    150.87 o
  -4   7  15      179.94      245.90     95.96 o
  -3   7  15     1568.60     1809.69    142.69 o
  -2   7  15       27.08      -17.01     88.24 o
  -1   7  15      548.95      590.50    109.80 o
   0   7  15        2.72       37.07     77.20 o
   1   7  15      133.98      118.56     64.17 o
   2   7  15      236.87      136.23    135.15 o
   3   7  15      244.13      246.39     53.33 o
   4   7  15       25.76     -128.13    128.13 o
   5   7  15      614.06      619.11    156.22 o
   6   7  15      478.39      232.62    139.78 o
   7   7  15      145.78       57.98    130.48 o
   8   7  15        1.24      -81.38    117.37 o
  -4   8  15      259.49      357.38    100.85 o
  -3   8  15      768.63      619.35    125.17 o
  -2   8  15      668.65      854.93    126.58 o
  -1   8  15       18.29       27.34     79.54 o
   0   8  15      332.78      301.73     85.65 o
   1   8  15      192.51      193.19     87.77 o
   2   8  15       38.26       60.14    135.31 o
   3   8  15      250.63      183.05    155.00 o
   4   8  15      180.59      191.13    150.63 o
   5   8  15      193.16       68.64    143.44 o
   6   8  15      716.70      718.63    163.74 o
   7   8  15      194.82       19.40    134.28 o
  -4   9  15      998.70     1150.27    156.83 o
  -3   9  15       13.26       81.85     95.80 o
  -2   9  15      133.87      124.18     93.87 o
  -1   9  15      625.11      729.85    117.70 o
   0   9  15        0.60      -60.33     66.67 o
   1   9  15      500.71      501.53    197.15 o
   2   9  15      226.92      331.18    120.96 o
   3   9  15       89.39       42.99    140.67 o
   4   9  15      643.74      417.13    164.12 o
   5   9  15      663.31      582.37    162.00 o
   6   9  15        0.33      -84.57    130.33 o
   7   9  15      472.66      517.44    148.47 o
  -3  10  15      397.82      465.57    116.85 o
  -2  10  15      136.43      136.68     88.75 o
  -1  10  15      113.24      212.18     87.77 o
   0  10  15      485.44      569.92     92.32 o
   1  10  15        0.40      -91.33    108.32 o
   2  10  15      343.00      179.39    161.95 o
   3  10  15      559.53      305.59    166.75 o
   4  10  15      225.02      183.94    147.91 o
   5  10  15      342.67       15.36    139.26 o
   6  10  15      364.21       75.79    134.80 o
  -1  11  15      132.93      160.69     83.26 o
   0  11  15       94.82      203.96     70.34 o
   1  11  15      913.04      923.89     89.39 o
   2  11  15       29.66       -1.03    153.83 o
   3  11  15      965.01      890.35    199.17 o
   4  11  15        4.74     -143.44    143.44 o
   5  11  15       20.25     -145.18    145.18 o
   2  12  15      249.56      137.34    168.49 o
   1  -1  16      512.38      728.18    111.10 o
   2  -1  16      313.95      385.53    153.38 o
   3  -1  16        0.65      -83.77     84.99 o
  -1   0  16      121.53      293.28    151.95 o
   0   0  16      634.96      620.91    326.02 o
   1   0  16       75.10      259.24     91.12 o
   2   0  16      318.57      395.42    111.40 o
   3   0  16      172.64      139.31     95.19 o
   4   0  16       80.83      -29.13     83.91 o
   5   0  16       28.00      -19.59     86.08 o
  -2   1  16      645.86      771.60    215.54 o
  -1   1  16       82.56      142.45     88.45 o
   0   1  16     1536.70     1496.62    138.09 o
   1   1  16      132.64      171.77    100.55 o
   2   1  16       12.15      -71.98     71.98 o
   3   1  16       61.73       16.77     83.02 o
   4   1  16      375.79      486.95    104.49 o
   5   1  16        1.35       -7.09     80.48 o
   6   1  16      708.61      726.99    113.00 o
  -3   2  16      955.06     1022.45    130.00 o
  -2   2  16      405.66      450.17    107.08 o
  -1   2  16      697.56     1091.82    127.12 o
   0   2  16        0.49       48.31     79.05 o
   1   2  16       95.56      213.03     99.04 o
   2   2  16      114.86      198.98     90.96 o
   3   2  16       29.23       47.03     80.86 o
   4   2  16      150.93      123.80     80.95 o
   5   2  16      475.06      471.96     96.41 o
   6   2  16        0.13      -66.81     66.81 o
  -3   3  16      786.45      886.29    172.48 o
  -2   3  16       10.29      -89.60    108.86 o
  -1   3  16      340.81      343.97    155.07 o
   0   3  16      733.63      697.53    127.94 o
   1   3  16        8.13        5.07     80.91 o
   2   3  16       74.02       13.11     80.67 o
   3   3  16      319.70      425.72     99.98 o
   4   3  16       67.49      159.46     79.26 o
   5   3  16      221.77      343.50     84.95 o
   6   3  16      349.70      283.60     75.64 o
  -3   4  16      196.22      230.41     94.34 o
  -2   4  16     1039.03     1274.83    206.07 o
  -1   4  16        6.49       21.00     91.15 o
   0   4  16      465.41      703.50    121.69 o
   1   4  16       78.18      222.19     92.09 o
   2   4  16        5.84      -67.94     67.94 o
   3   4  16      546.53      599.43     99.84 o
   4   4  16      846.70      799.53     98.34 o
   5   4  16       11.66      -60.14     60.14 o
   6   4  16     1156.27     1288.08    196.77 o
   7   4  16      281.83      271.24    143.96 o
  -3   5  16      273.41      388.47    121.74 o
  -2   5  16      670.28      705.79    155.24 o
  -1   5  16      618.95      473.27    116.52 o
   0   5  16       13.14      -36.27     75.83 o
   1   5  16      108.21      132.87     83.44 o
   2   5  16      462.88      544.17     99.89 o
   3   5  16      240.85      152.46     73.06 o
   4   5  16      969.17     1045.45     86.55 o
   5   5  16      573.03      525.00     54.65 o
   6   5  16      558.53      554.79    163.32 o
   7   5  16      671.35      502.12    156.88 o
  -3   6  16      859.01     1054.69    144.62 o
  -2   6  16      119.99      145.75     98.81 o
  -1   6  16      553.74      571.75    119.29 o
   0   6  16       50.56      101.96     84.81 o
   1   6  16      116.50       12.03     74.75 o
   2   6  16       20.42       82.27     70.85 o
   3   6  16     1132.55     1109.65     89.87 o
   4   6  16       74.01        6.82     73.79 o
   5   6  16      586.07      523.78    165.81 o
   6   6  16      129.94       29.13    145.28 o
   7   6  16       15.31      -80.81    132.68 o
  -3   7  16      207.88      238.30    108.11 o
  -2   7  16      574.31      605.30    122.07 o
  -1   7  16       13.74        9.54     86.55 o
   0   7  16       21.14       38.29     78.75 o
   1   7  16       63.26      123.52     77.62 o
   2   7  16       87.04       -9.58     62.54 o
   3   7  16       84.66       24.06     48.43 o
   4   7  16      186.30       93.59    157.02 o
   5   7  16       67.65       58.87    146.64 o
   6   7  16      390.54       90.26    145.42 o
   7   7  16       92.85      -63.95    129.68 o
  -2   8  16      193.95      375.64    113.14 o
  -1   8  16      532.67      549.76    111.63 o
   0   8  16        2.17       44.12     79.22 o
   1   8  16        6.22       62.96     71.56 o
   2   8  16       90.63      120.35     90.52 o
   3   8  16        0.98      -27.81    148.99 o
   4   8  16      377.95      334.53    173.42 o
   5   8  16      199.54       78.79    153.26 o
   6   8  16       26.08     -123.76    123.76 o
  -2   9  16       12.28      146.03     99.42 o
  -1   9  16       30.04       34.25     86.64 o
   0   9  16      247.15      234.17     84.43 o
   1   9  16        5.22       37.16     62.68 o
   2   9  16      308.86      287.58     53.24 o
   3   9  16      547.46      464.49    181.92 o
   4   9  16       94.57      121.55    146.12 o
   5   9  16      151.00      -37.31    149.46 o
   0  10  16       87.18      100.31     72.97 o
   1  10  16      557.25      634.10     80.48 o
   2  10  16       77.99     -147.77    147.77 o
   3  10  16      871.13      859.58    200.48 o
   4  10  16      155.62      151.24    160.17 o
   1   2  17        6.75      153.45    102.99 o
   2   2  17       80.78      152.28     97.21 o
   3   2  17      449.40      524.86    114.64 o
   0   3  17      339.93      438.27    115.35 o
   1   3  17       34.49       46.70     93.50 o
   2   3  17        8.34        8.74     82.08 o
   3   3  17      159.35      270.02     94.81 o
   4   3  17      562.03      657.40    108.77 o
  -1   4  17      980.76     1103.19    148.94 o
   0   4  17       18.78        2.21     83.21 o
   1   4  17       40.35       97.77     87.58 o
   2   4  17      265.64      362.39     98.20 o
   3   4  17      249.84      202.27     87.39 o
   4   4  17      278.37      250.94     82.83 o
   5   4  17      140.49      177.55     71.65 o
  -1   5  17      374.36      530.83    121.74 o
   0   5  17       58.43      144.10     93.12 o
   1   5  17        7.87      143.77     86.78 o
   2   5  17       86.43       31.67     75.88 o
   3   5  17     1114.17     1254.39    119.81 o
   4   5  17       74.72       57.79     68.41 o
  -1   6  17      158.54      174.45     97.07 o
   0   6  17        9.11      -79.73     79.73 o
   1   6  17      142.22      237.79     93.08 o
   2   6  17      365.16      407.40     90.96 o
   3   6  17      122.67      224.26     74.24 o
   4   6  17      848.39      756.64     79.59 o
   5   6  17      278.18      331.38    163.55 o
   0   7  17      113.63      110.84     88.38 o
   1   7  17       10.90       14.80     73.30 o
   2   7  17      482.00      546.71     90.59 o
   3   7  17      108.61       96.93     62.16 o
   4   7  17      421.63      276.69    178.49 o
   1   8  17      192.38      195.17     80.63 o
   2   8  17      260.59      279.70     71.56 o
   3   8  17      355.39      262.50    172.95 o
 
